# Supplementary material for: 2-Cyclo­heptyl­idene-N-phenyl­hydrazine­carbo­thio­amide
Source: Acta Crystallogr Sect E Struct Rep Online. 2014 Feb 26;70(Pt 3):o359. doi: 10.1107/S1600536814003948 (PMC3998488; doi:10.1107/S1600536814003948)
Supplement: Supplementary file 1 [file e-70-0o359-sup1.cif]

##############################################################################
#                                                                            #
# This CIF contains the data in a paper accepted for publication in          #
# Acta Crystallographica Section E. It conforms to the requirements of       #
# Notes for Authors for Acta Crystallographica Section E, and has been       #
# peer reviewed under the auspices of the IUCr Commission on Journals.       #
#                                                                            #
# Full details of the Crystallographic Information File format               #
# are given in the paper "The Crystallographic Information File (CIF):       #
# a New Standard Archive File for Crystallography" by S. R. Hall, F. H.      #
# Allen and I. D. Brown [Acta Cryst. (1991), A47, 655-685].                  #
#                                                                            #
# The current version of the core CIF dictionary is obtainable from          #
# ftp://ftp.iucr.org/pub/cif_core.dic.                                       #
#                                                                            #
# Software is freely available for graphical display of the structure(s)     #
# in this CIF. For information consult the CIF software page                 #
# http://www.iucr.org/resources/cif/software.                                #
#                                                                            #
# This file may be used for bona fide research purposes within the           #
# scientific community so long as proper attribution is given to the journal # 
# article from which it was obtained.                                        #
#                                                                            #
##############################################################################
data_global
_audit_creation_method     'PLATON <TABLE ACC> option'
_journal_date_recd_electronic     2014-02-19
_journal_date_accepted     2014-02-20
_journal_name_full     'Acta Crystallographica, Section E'
_journal_year     2014
_journal_volume     70
_journal_issue      3
_journal_page_first     o359
_journal_page_last     o359
_journal_paper_category     QO
_journal_paper_doi     10.1107/S1600536814003948
_journal_coeditor_code     BT6964
_publ_contact_author_name
;
Mustafa R. Albayati
;
_publ_contact_author_address
;
Kirkuk University,
College of Science,
Department of Chemistry,
Kirkuk,
Iraq
;
_publ_contact_author_email     'shaabankamel@yahoo.com'
_publ_contact_author_fax     ?
_publ_contact_author_phone     ?
_publ_section_title
;
2-Cycloheptylidene-<i>N</i>-phenylhydrazinecarbothioamide
;
loop_
    _publ_author_name
    _publ_author_address
    'Akkurt, Mehmet'
;
Department of Physics,
Faculty of Sciences,
Erciyes University,
38039 Kayseri,
Turkey
;
    'Mohamed, Shaaban K.'
;
Chemistry and Environmental Division,
Manchester Metropolitan University,
Manchester M1 5GD,
England
Chemistry Department,
Faculty of Science,
Minia University,
61519 El-Minia,
Egypt
;
    'Joel T. Mague'
;
Department of Chemistry,
Tulane University,
New Orleans,
LA 70118,
USA
;
    'Alaa A. Hassan'
;
Chemistry Department,
Faculty of Science,
Minia University,
61519 El-Minia,
Egypt
;
    'Mustafa R. Albayati'
;
Kirkuk University,
College of Science,
Department of Chemistry,
Kirkuk,
Iraq
;
_publ_section_synopsis     .
data_I
_database_code_depnum_ccdc_archive 'CCDC 988001'
_chemical_name_systematic
;
2-Cycloheptylidene-<i>N</i>-phenylhydrazinecarbothioamide
;
_chemical_name_common     ?
_chemical_formula_moiety     'C14 H19 N3 S'
_chemical_formula_sum     'C14 H19 N3 S'
_chemical_formula_structural     ?
_chemical_formula_iupac     'C14 H19 N3 S'
_chemical_formula_weight     261.39
_chemical_melting_point     ?
_symmetry_cell_setting     monoclinic
_symmetry_space_group_name_H-M     'C 2/c'
_symmetry_space_group_name_Hall     '-C 2yc'
loop_
    _symmetry_equiv_pos_site_id
    _symmetry_equiv_pos_as_xyz
    1 x,y,z
    2 -x,y,1/2-z
    3 -x,-y,-z
    4 x,-y,1/2+z
    5 1/2+x,1/2+y,z
    6 1/2-x,1/2+y,1/2-z
    7 1/2-x,1/2-y,-z
    8 1/2+x,1/2-y,1/2+z
_cell_length_a     22.1371(4)
_cell_length_b     6.10790(10)
_cell_length_c     22.0796(5)
_cell_angle_alpha     90
_cell_angle_beta     113.219(2)
_cell_angle_gamma     90
_cell_volume     2743.61(10)
_cell_formula_units_Z     8
_cell_measurement_reflns_used     8726
_cell_measurement_theta_min     4.3465
_cell_measurement_theta_max     72.4056
_cell_measurement_temperature     100(2)
_exptl_crystal_description     parallelepiped
_exptl_crystal_colour     colourless
_exptl_crystal_size_max     0.200
_exptl_crystal_size_mid     0.080
_exptl_crystal_size_min     0.040
_exptl_crystal_size_rad     ?
_exptl_crystal_density_diffrn     1.266
_exptl_crystal_density_meas     ?
_exptl_crystal_density_method     'Not Measured'
_exptl_crystal_F_000     1120
_exptl_absorpt_coefficient_mu     1.971
_exptl_absorpt_correction_type     multi-scan
_exptl_absorpt_process_details     '(<i>SADABS</i>; Bruker, 2013)'
_exptl_absorpt_correction_T_min     0.83
_exptl_absorpt_correction_T_max     0.93
_exptl_special_details
;
;
_diffrn_ambient_temperature     100(2)
_diffrn_radiation_type     CuK\a
_diffrn_radiation_wavelength     1.54178
_diffrn_radiation_monochromator     mirror
_diffrn_measurement_device_type     'Bruker D8 VENTURE PHOTON 100 CMOS'
_diffrn_measurement_method     '\w scans'
_diffrn_detector_area_resol_mean     10.4167
_diffrn_reflns_number     11263
_diffrn_reflns_av_R_equivalents     0.0226
_diffrn_reflns_av_sigmaI/netI     0.0180
_diffrn_reflns_theta_min     4.35
_diffrn_reflns_theta_max     72.40
_diffrn_reflns_theta_full     67.68
_diffrn_measured_fraction_theta_max     0.988
_diffrn_measured_fraction_theta_full     0.997
_diffrn_reflns_limit_h_min     -25
_diffrn_reflns_limit_h_max     27
_diffrn_reflns_limit_k_min     -7
_diffrn_reflns_limit_k_max     7
_diffrn_reflns_limit_l_min     -27
_diffrn_reflns_limit_l_max     27
_diffrn_reflns_reduction_process
;
;
_refine_special_details
;
Refinement on <i>F</i>^2^ for ALL reflections except those flagged by the user
for potential systematic errors. Weighted <i>R</i>-factors <i>wR</i> and all
goodnesses of fit <i>S</i> are based on <i>F</i>^2^, conventional
<i>R</i>-factors <i>R</i> are based on <i>F</i>, with <i>F</i> set to zero for
negative <i>F</i>^2^. The observed criterion of <i>F</i>^2^ > \s(<i>F</i>^2^)
is used only for calculating -<i>R</i>-factor-obs <i>etc</i>. and is not
relevant to the choice of reflections for refinement. <i>R</i>-factors based
on <i>F</i>^2^ are statistically about twice as large as those based on
<i>F</i>, and <i>R</i>-factors based on ALL data will be even larger.
;
_reflns_number_total     2693
_reflns_number_gt     2460
_reflns_threshold_expression     I>2\s(I)
_refine_ls_structure_factor_coef     Fsqd
_refine_ls_matrix_type     full
_refine_ls_R_factor_all     0.0334
_refine_ls_R_factor_gt     0.0300
_refine_ls_wR_factor_gt     0.0745
_refine_ls_wR_factor_ref     0.0771
_refine_ls_goodness_of_fit_ref     1.065
_refine_ls_restrained_S_all     1.065
_refine_ls_number_reflns     2693
_refine_ls_number_parameters     171
_refine_ls_number_restraints     0
_refine_ls_number_constraints     ?
_refine_ls_hydrogen_treatment     mixed
_refine_ls_weighting_scheme     calc
_refine_ls_weighting_details
              'w=1/[\s^2^(Fo^2^)+(0.0368P)^2^+2.2793P] where P=(Fo^2^+2Fc^2^)/3'
_atom_sites_solution_hydrogens     mixed
_atom_sites_solution_primary     ?
_atom_sites_solution_secondary     ?
_refine_ls_shift/su_max     0.000
_refine_ls_shift/su_mean     0.000
_refine_diff_density_max     0.241
_refine_diff_density_min     -0.240
_refine_ls_extinction_method     'none'
_refine_ls_abs_structure_details     ?
_refine_ls_abs_structure_Flack     .
loop_
    _atom_type_symbol
    _atom_type_description
    _atom_type_scat_dispersion_real
    _atom_type_scat_dispersion_imag
    _atom_type_scat_source
    C C 0.0181 0.0091 ' International Tables Vol C Tables 4.2.6.8 and 6.1.1.4'
    H H 0.0000 0.0000 ' International Tables Vol C Tables 4.2.6.8 and 6.1.1.4'
    N N 0.0311 0.0180 ' International Tables Vol C Tables 4.2.6.8 and 6.1.1.4'
    S S 0.3331 0.5567 ' International Tables Vol C Tables 4.2.6.8 and 6.1.1.4'
_computing_data_collection     '<i>APEX2</i> (Bruker, 2013)'
_computing_cell_refinement     '<i>SAINT</i> (Bruker, 2013)'
_computing_data_reduction     '<i>SAINT</i>  (Bruker, 2013)'
_computing_structure_solution     'SHELXS2013 (Sheldrick, 2008)'
_computing_structure_refinement     'SHELXL2013 (Sheldrick, 2008)'
_computing_molecular_graphics     'ORTEP-3 for Windows (Farrugia, 2012)'
_computing_publication_material
                                'WinGX (Farrugia, 2012) and PLATON (Spek, 2009)'
loop_
    _atom_site_type_symbol
    _atom_site_label
    _atom_site_fract_x
    _atom_site_fract_y
    _atom_site_fract_z
    _atom_site_U_iso_or_equiv
    _atom_site_thermal_displace_type
    _atom_site_calc_flag
    _atom_site_refinement_flags
    _atom_site_occupancy
    _atom_site_disorder_assembly
    _atom_site_disorder_group
    S S1 0.17859(2) 0.78279(5) 0.04498(2) 0.02110(10)
                                                    Uani d . 1.000 . .
    N N1 0.11142(5) 0.39799(19) 0.02178(5) 0.0198(3) Uani d . 1.000 . .
    N N2 0.17477(5) 0.46222(18) -0.03562(5) 0.0198(3) Uani d . 1.000 . .
    N N3 0.15155(5) 0.26265(17) -0.06567(5) 0.0194(3) Uani d . 1.000 . .
    C C1 0.07507(6) 0.4095(2) 0.06186(6) 0.0184(3) Uani d . 1.000 . .
    C C2 0.07037(6) 0.5909(2) 0.09770(6) 0.0238(4) Uani d . 1.000 . .
    C C3 0.03058(6) 0.5801(2) 0.13315(7) 0.0255(4) Uani d . 1.000 . .
    C C4 -0.00440(6) 0.3922(2) 0.13341(6) 0.0246(4) Uani d . 1.000 . .
    C C5 0.00110(7) 0.2115(2) 0.09818(7) 0.0260(4) Uani d . 1.000 . .
    C C6 0.04086(6) 0.2191(2) 0.06301(6) 0.0226(4) Uani d . 1.000 . .
    C C7 0.15252(6) 0.5377(2) 0.01003(6) 0.0187(3) Uani d . 1.000 . .
    C C8 0.17441(6) 0.1871(2) -0.10668(6) 0.0186(3) Uani d . 1.000 . .
    C C9 0.22606(6) 0.3024(2) -0.12320(6) 0.0201(3) Uani d . 1.000 . .
    C C10 0.24745(6) 0.1938(2) -0.17382(6) 0.0221(4) Uani d . 1.000 . .
    C C11 0.19353(7) 0.1805(2) -0.24352(6) 0.0254(4) Uani d . 1.000 . .
    C C12 0.14582(7) -0.0109(2) -0.25458(6) 0.0261(4) Uani d . 1.000 . .
    C C13 0.10499(6) -0.0088(2) -0.21264(6) 0.0259(4) Uani d . 1.000 . .
    C C14 0.14621(6) -0.0277(2) -0.13788(6) 0.0217(4) Uani d . 1.000 . .
    H H1N 0.1062(8) 0.280(3) -0.0007(8) 0.023(4) Uiso d . 1.000 . .
    H H2 0.09410 0.72090 0.09800 0.0290 Uiso c RU 1.000 . .
    H H2N 0.2057(8) 0.535(3) -0.0405(8) 0.025(4) Uiso d . 1.000 . .
    H H3 0.02730 0.70410 0.15770 0.0310 Uiso c RU 1.000 . .
    H H4 -0.03180 0.38760 0.15740 0.0300 Uiso c RU 1.000 . .
    H H5 -0.02250 0.08150 0.09810 0.0310 Uiso c RU 1.000 . .
    H H6 0.04480 0.09350 0.03950 0.0270 Uiso c RU 1.000 . .
    H H9A 0.26550 0.32090 -0.08190 0.0240 Uiso c RU 1.000 . .
    H H9B 0.20950 0.45070 -0.13950 0.0240 Uiso c RU 1.000 . .
    H H10A 0.26290 0.04360 -0.15860 0.0270 Uiso c RU 1.000 . .
    H H10B 0.28510 0.27640 -0.17570 0.0270 Uiso c RU 1.000 . .
    H H11A 0.16810 0.31870 -0.25300 0.0300 Uiso c RU 1.000 . .
    H H11B 0.21460 0.16830 -0.27540 0.0300 Uiso c RU 1.000 . .
    H H12A 0.11540 -0.01210 -0.30160 0.0310 Uiso c RU 1.000 . .
    H H12B 0.17130 -0.14880 -0.24570 0.0310 Uiso c RU 1.000 . .
    H H13A 0.07340 -0.13190 -0.22650 0.0310 Uiso c RU 1.000 . .
    H H13B 0.07930 0.12880 -0.22130 0.0310 Uiso c RU 1.000 . .
    H H14A 0.11820 -0.08710 -0.11620 0.0260 Uiso c RU 1.000 . .
    H H14B 0.18260 -0.13250 -0.13040 0.0260 Uiso c RU 1.000 . .
loop_
    _atom_site_aniso_label
    _atom_site_aniso_U_11
    _atom_site_aniso_U_22
    _atom_site_aniso_U_33
    _atom_site_aniso_U_12
    _atom_site_aniso_U_13
    _atom_site_aniso_U_23
    S1 0.0234(2) 0.0197(2) 0.0226(2) -0.00560(10)
                                                0.01160(10)
                                                          -0.00350(10)
    N1 0.0235(5) 0.0191(6) 0.0189(5) -0.0053(4) 0.0106(4) -0.0042(4)
    N2 0.0225(5) 0.0195(6) 0.0209(5) -0.0054(4) 0.0122(4) -0.0025(4)
    N3 0.0215(5) 0.0183(5) 0.0188(5) -0.0021(4) 0.0084(4) -0.0008(4)
    C1 0.0151(5) 0.0240(7) 0.0148(5) -0.0009(5) 0.0046(4) 0.0016(5)
    C2 0.0252(6) 0.0235(7) 0.0249(6) -0.0062(5) 0.0123(5) -0.0032(5)
    C3 0.0280(7) 0.0277(7) 0.0242(6) -0.0015(6) 0.0138(6) -0.0035(5)
    C4 0.0209(6) 0.0323(8) 0.0238(6) 0.0001(5) 0.0122(5) 0.0031(6)
    C5 0.0229(6) 0.0249(7) 0.0326(7) -0.0038(5) 0.0136(6) 0.0026(6)
    C6 0.0216(6) 0.0222(7) 0.0247(6) -0.0023(5) 0.0099(5) -0.0013(5)
    C7 0.0173(6) 0.0213(6) 0.0162(5) -0.0001(5) 0.0051(5) 0.0018(5)
    C8 0.0180(6) 0.0203(6) 0.0179(6) 0.0000(5) 0.0074(5) 0.0024(5)
    C9 0.0214(6) 0.0199(6) 0.0202(6) -0.0035(5) 0.0095(5) 0.0004(5)
    C10 0.0219(6) 0.0251(7) 0.0234(6) -0.0027(5) 0.0133(5) 0.0002(5)
    C11 0.0295(7) 0.0293(7) 0.0208(6) -0.0028(6) 0.0136(5) 0.0005(5)
    C12 0.0267(6) 0.0314(8) 0.0215(6) -0.0038(6) 0.0109(5) -0.0052(6)
    C13 0.0218(6) 0.0310(7) 0.0257(7) -0.0057(5) 0.0103(5) -0.0080(6)
    C14 0.0230(6) 0.0217(7) 0.0251(6) -0.0045(5) 0.0146(5) -0.0025(5)
_geom_special_details
;
Bond distances, angles <i>etc</i>. have been calculated using the rounded
fractional coordinates. All su's are estimated from the variances of the
(full) variance-covariance matrix. The cell e.s.d.'s are taken into account in
the estimation of distances, angles and torsion angles
;
loop_
    _geom_bond_atom_site_label_1
    _geom_bond_atom_site_label_2
    _geom_bond_site_symmetry_1
    _geom_bond_site_symmetry_2
    _geom_bond_distance
    _geom_bond_publ_flag
    S1 C7 . . 1.6788(13) no
    N1 C1 . . 1.4132(18) no
    N1 C7 . . 1.3451(18) no
    N2 N3 . . 1.3861(15) no
    N2 C7 . . 1.3648(17) no
    N3 C8 . . 1.2846(17) no
    N1 H1N . . 0.857(18) no
    N2 H2N . . 0.858(19) no
    C1 C6 . . 1.3935(18) no
    C1 C2 . . 1.3891(18) no
    C2 C3 . . 1.392(2) no
    C3 C4 . . 1.3858(18) no
    C4 C5 . . 1.3830(18) no
    C5 C6 . . 1.385(2) no
    C8 C14 . . 1.4988(17) no
    C8 C9 . . 1.5051(19) no
    C9 C10 . . 1.5267(18) no
    C10 C11 . . 1.5334(18) no
    C11 C12 . . 1.529(2) no
    C12 C13 . . 1.528(2) no
    C13 C14 . . 1.5437(17) no
    C2 H2 . . 0.9500 no
    C3 H3 . . 0.9500 no
    C4 H4 . . 0.9500 no
    C5 H5 . . 0.9500 no
    C6 H6 . . 0.9500 no
    C9 H9A . . 0.9900 no
    C9 H9B . . 0.9900 no
    C10 H10A . . 0.9900 no
    C10 H10B . . 0.9900 no
    C11 H11A . . 0.9900 no
    C11 H11B . . 0.9900 no
    C12 H12A . . 0.9900 no
    C12 H12B . . 0.9900 no
    C13 H13A . . 0.9900 no
    C13 H13B . . 0.9900 no
    C14 H14A . . 0.9900 no
    C14 H14B . . 0.9900 no
loop_
    _geom_angle_atom_site_label_1
    _geom_angle_atom_site_label_2
    _geom_angle_atom_site_label_3
    _geom_angle_site_symmetry_1
    _geom_angle_site_symmetry_2
    _geom_angle_site_symmetry_3
    _geom_angle
    _geom_angle_publ_flag
    C1 N1 C7 . . . 133.21(11) no
    N3 N2 C7 . . . 118.48(11) no
    N2 N3 C8 . . . 118.59(11) no
    C7 N1 H1N . . . 111.7(12) no
    C1 N1 H1N . . . 115.1(12) no
    C7 N2 H2N . . . 117.1(12) no
    N3 N2 H2N . . . 124.0(12) no
    N1 C1 C2 . . . 125.84(12) no
    C2 C1 C6 . . . 119.47(12) no
    N1 C1 C6 . . . 114.68(11) no
    C1 C2 C3 . . . 119.26(12) no
    C2 C3 C4 . . . 121.35(12) no
    C3 C4 C5 . . . 119.04(13) no
    C4 C5 C6 . . . 120.32(12) no
    C1 C6 C5 . . . 120.54(12) no
    S1 C7 N2 . . . 118.81(10) no
    N1 C7 N2 . . . 113.37(11) no
    S1 C7 N1 . . . 127.82(10) no
    N3 C8 C9 . . . 123.42(11) no
    N3 C8 C14 . . . 115.47(12) no
    C9 C8 C14 . . . 121.12(11) no
    C8 C9 C10 . . . 117.30(10) no
    C9 C10 C11 . . . 114.48(12) no
    C10 C11 C12 . . . 114.59(10) no
    C11 C12 C13 . . . 115.67(11) no
    C12 C13 C14 . . . 113.95(11) no
    C8 C14 C13 . . . 112.92(10) no
    C1 C2 H2 . . . 120.00 no
    C3 C2 H2 . . . 120.00 no
    C2 C3 H3 . . . 119.00 no
    C4 C3 H3 . . . 119.00 no
    C3 C4 H4 . . . 120.00 no
    C5 C4 H4 . . . 120.00 no
    C4 C5 H5 . . . 120.00 no
    C6 C5 H5 . . . 120.00 no
    C1 C6 H6 . . . 120.00 no
    C5 C6 H6 . . . 120.00 no
    C8 C9 H9A . . . 108.00 no
    C8 C9 H9B . . . 108.00 no
    C10 C9 H9A . . . 108.00 no
    C10 C9 H9B . . . 108.00 no
    H9A C9 H9B . . . 107.00 no
    C9 C10 H10A . . . 109.00 no
    C9 C10 H10B . . . 109.00 no
    C11 C10 H10A . . . 109.00 no
    C11 C10 H10B . . . 109.00 no
    H10A C10 H10B . . . 108.00 no
    C10 C11 H11A . . . 109.00 no
    C10 C11 H11B . . . 109.00 no
    C12 C11 H11A . . . 109.00 no
    C12 C11 H11B . . . 109.00 no
    H11A C11 H11B . . . 108.00 no
    C11 C12 H12A . . . 108.00 no
    C11 C12 H12B . . . 108.00 no
    C13 C12 H12A . . . 108.00 no
    C13 C12 H12B . . . 108.00 no
    H12A C12 H12B . . . 107.00 no
    C12 C13 H13A . . . 109.00 no
    C12 C13 H13B . . . 109.00 no
    C14 C13 H13A . . . 109.00 no
    C14 C13 H13B . . . 109.00 no
    H13A C13 H13B . . . 108.00 no
    C8 C14 H14A . . . 109.00 no
    C8 C14 H14B . . . 109.00 no
    C13 C14 H14A . . . 109.00 no
    C13 C14 H14B . . . 109.00 no
    H14A C14 H14B . . . 108.00 no
loop_
    _geom_torsion_atom_site_label_1
    _geom_torsion_atom_site_label_2
    _geom_torsion_atom_site_label_3
    _geom_torsion_atom_site_label_4
    _geom_torsion_site_symmetry_1
    _geom_torsion_site_symmetry_2
    _geom_torsion_site_symmetry_3
    _geom_torsion_site_symmetry_4
    _geom_torsion
    _geom_torsion_publ_flag
    C7 N1 C1 C2 . . . . 5.0(2) no
    C7 N1 C1 C6 . . . . -176.19(13) no
    C1 N1 C7 S1 . . . . 3.8(2) no
    C1 N1 C7 N2 . . . . -176.94(12) no
    C7 N2 N3 C8 . . . . -177.23(12) no
    N3 N2 C7 S1 . . . . -178.15(9) no
    N3 N2 C7 N1 . . . . 2.53(16) no
    N2 N3 C8 C14 . . . . -179.13(10) no
    N2 N3 C8 C9 . . . . 0.97(18) no
    N1 C1 C2 C3 . . . . 177.64(12) no
    C2 C1 C6 C5 . . . . 1.6(2) no
    C6 C1 C2 C3 . . . . -1.15(19) no
    N1 C1 C6 C5 . . . . -177.31(12) no
    C1 C2 C3 C4 . . . . 0.0(2) no
    C2 C3 C4 C5 . . . . 0.7(2) no
    C3 C4 C5 C6 . . . . -0.2(2) no
    C4 C5 C6 C1 . . . . -0.9(2) no
    N3 C8 C9 C10 . . . . -178.99(12) no
    C14 C8 C9 C10 . . . . 1.11(17) no
    N3 C8 C14 C13 . . . . 113.26(13) no
    C9 C8 C14 C13 . . . . -66.84(16) no
    C8 C9 C10 C11 . . . . 65.39(14) no
    C9 C10 C11 C12 . . . . -81.85(14) no
    C10 C11 C12 C13 . . . . 62.65(16) no
    C11 C12 C13 C14 . . . . -63.37(14) no
    C12 C13 C14 C8 . . . . 82.43(14) no
loop_
    _geom_hbond_atom_site_label_D
    _geom_hbond_atom_site_label_H
    _geom_hbond_atom_site_label_A
    _geom_hbond_site_symmetry_A
    _geom_hbond_distance_DH
    _geom_hbond_distance_HA
    _geom_hbond_distance_DA
    _geom_hbond_angle_DHA
    _geom_hbond_publ_flag
    N1 H1N N3 . 0.857(18) 2.052(18) 2.5599(16) 117.2(16) yes
    N2 H2N S1 7_565 0.858(19) 2.830(19) 3.6790(13) 170.5(15) yes
    C2 H2 S1 . 0.95 2.60 3.2660(15) 128 yes
    C9 H9A S1 7_565 0.99 2.69 3.3141(13) 121 yes
_iucr_refine_instructions_details
;
TITL HA-202 in C2/c
CELL  1.54178  22.1371   6.1079  22.0796   90.000  113.219   90.000
ZERR     8.00   0.0004   0.0001   0.0005    0.000    0.002    0.000
LATT   7
SYMM  - X,   Y, 1/2 - Z
SFAC  C    H    N    S
UNIT  112  152  24   8
MERG   2
FMAP   2
PLAN   3
BOND $H
CONF
ACTA
LIST 4
L.S. 13
SIZE 0.04 0.08 0.20
TEMP -173
WGHT    0.036800    2.279300
FVAR       0.32394
C1    1    0.075068    0.409470    0.061864    11.00000    0.01513    0.02398 =
         0.01481    0.00161    0.00462   -0.00094
C2    1    0.070368    0.590879    0.097695    11.00000    0.02515    0.02349 =
         0.02488   -0.00325    0.01229   -0.00616
AFIX  43
H2    2    0.094051    0.720863    0.097995    11.00000   -1.20000
AFIX   0
C3    1    0.030581    0.580103    0.133151    11.00000    0.02797    0.02769 =
         0.02421   -0.00354    0.01380   -0.00149
AFIX  43
H3    2    0.027336    0.704086    0.157676    11.00000   -1.20000
AFIX   0
C4    1   -0.004402    0.392223    0.133413    11.00000    0.02093    0.03228 =
         0.02382    0.00310    0.01218    0.00005
AFIX  43
H4    2   -0.031765    0.387609    0.157439    11.00000   -1.20000
AFIX   0
C5    1    0.001104    0.211495    0.098181    11.00000    0.02287    0.02493 =
         0.03264    0.00260    0.01358   -0.00376
AFIX  43
H5    2   -0.022495    0.081513    0.098103    11.00000   -1.20000
AFIX   0
C6    1    0.040859    0.219134    0.063012    11.00000    0.02156    0.02217 =
         0.02471   -0.00127    0.00990   -0.00232
AFIX  43
H6    2    0.044832    0.093520    0.039476    11.00000   -1.20000
AFIX   0
C7    1    0.152520    0.537710    0.010030    11.00000    0.01728    0.02127 =
         0.01621    0.00184    0.00513   -0.00015
C8    1    0.174411    0.187096   -0.106676    11.00000    0.01799    0.02031 =
         0.01790    0.00245    0.00736    0.00004
C9    1    0.226058    0.302417   -0.123197    11.00000    0.02143    0.01989 =
         0.02021    0.00044    0.00948   -0.00352
AFIX  23
H9A   2    0.265524    0.320915   -0.081869    11.00000   -1.20000
H9B   2    0.209509    0.450702   -0.139497    11.00000   -1.20000
AFIX   0
C10   1    0.247449    0.193766   -0.173816    11.00000    0.02192    0.02513 =
         0.02340    0.00021    0.01328   -0.00266
AFIX  23
H10A  2    0.262907    0.043643   -0.158600    11.00000   -1.20000
H10B  2    0.285133    0.276363   -0.175737    11.00000   -1.20000
AFIX   0
C11   1    0.193531    0.180452   -0.243523    11.00000    0.02948    0.02934 =
         0.02085    0.00052    0.01358   -0.00281
AFIX  23
H11A  2    0.168135    0.318699   -0.252989    11.00000   -1.20000
H11B  2    0.214646    0.168286   -0.275433    11.00000   -1.20000
AFIX   0
C12   1    0.145825   -0.010862   -0.254583    11.00000    0.02668    0.03142 =
         0.02147   -0.00522    0.01086   -0.00376
AFIX  23
H12A  2    0.115394   -0.012094   -0.301600    11.00000   -1.20000
H12B  2    0.171322   -0.148844   -0.245744    11.00000   -1.20000
AFIX   0
C13   1    0.104986   -0.008838   -0.212641    11.00000    0.02179    0.03098 =
         0.02574   -0.00799    0.01029   -0.00572
AFIX  23
H13A  2    0.073367   -0.131949   -0.226497    11.00000   -1.20000
H13B  2    0.079328    0.128778   -0.221279    11.00000   -1.20000
AFIX   0
C14   1    0.146211   -0.027683   -0.137883    11.00000    0.02299    0.02169 =
         0.02515   -0.00254    0.01460   -0.00454
AFIX  23
H14A  2    0.118189   -0.087129   -0.116197    11.00000   -1.20000
H14B  2    0.182567   -0.132498   -0.130409    11.00000   -1.20000
AFIX   0
N1    3    0.111422    0.397995    0.021784    11.00000    0.02352    0.01905 =
         0.01895   -0.00418    0.01057   -0.00527
H1N   2    0.106219    0.279622   -0.000735    11.00000    0.02321
N2    3    0.174774    0.462221   -0.035621    11.00000    0.02251    0.01950 =
         0.02090   -0.00246    0.01220   -0.00536
H2N   2    0.205733    0.535453   -0.040541    11.00000    0.02524
N3    3    0.151549    0.262646   -0.065673    11.00000    0.02154    0.01831 =
         0.01877   -0.00078    0.00845   -0.00215
S1    4    0.178594    0.782794    0.044983    11.00000    0.02342    0.01969 =
         0.02257   -0.00346    0.01160   -0.00560
HKLF 4
REM  HA-202 in C2/c
REM R1 =  0.0300 for    2460 Fo > 4sig(Fo)  and  0.0334 for all    2693 data
REM    171 parameters refined using      0 restraints
END
WGHT      0.0368      2.2793
REM Highest difference peak  0.241,  deepest hole -0.240,  1-sigma level  0.043
Q1    1   0.1261 -0.0054 -0.1740  11.00000  0.05    0.24
Q2    1   0.1739  0.6295  0.0381  11.00000  0.05    0.23
Q3    1   0.1688  0.0808 -0.2462  11.00000  0.05    0.23
;
