# Supplementary material for: 2-Cyclo­heptyl­idene-N-phenyl­hydrazine­carbo­thio­amide
Source: Acta Crystallogr Sect E Struct Rep Online. 2014 Feb 26;70(Pt 3):o359. doi: 10.1107/S1600536814003948 (PMC3998488; doi:10.1107/S1600536814003948)
Supplement: Supplementary file 2 [file e-70-0o359-Isup2.hkl]

#
# h,k,l, Fc-squared, Fo-squared, sigma(Fo-squared), status flag
#
data_I
_shelx_title ' HA-202 in C2/c'
_shelx_refln_list_code          4
_shelx_F_calc_maximum      313.35
_exptl_crystal_F_000      1120.00
_reflns_d_resolution_high  0.8087

loop_
 _space_group_symop_operation_xyz
 'x, y, z'
 '-x, y, -z+1/2'
 'x+1/2, y+1/2, z'
 '-x+1/2, y+1/2, -z+1/2'
 '-x, -y, -z'
 'x, -y, z-1/2'
 '-x+1/2, -y+1/2, -z'
 'x+1/2, -y+1/2, z-1/2'

_cell_length_a    22.1371
_cell_length_b     6.1079
_cell_length_c    22.0796
_cell_angle_alpha  90.000
_cell_angle_beta  113.219
_cell_angle_gamma  90.000

_shelx_F_squared_multiplier     1.000

loop_
 _refln_index_h
 _refln_index_k
 _refln_index_l
 _refln_F_squared_calc
 _refln_F_squared_meas
 _refln_F_squared_sigma
 _refln_observed_status
   2   0   0       6425.21       6108.63       133.41 o
   4   0   0       5533.37       5706.50       125.79 o
   6   0   0      41118.84      40453.39       884.22 o
   8   0   0       2060.40       1956.27        34.66 o
  10   0   0        288.82        352.82         9.68 o
  12   0   0      12129.82      13068.31       135.76 o
  14   0   0       2752.00       2505.40        35.69 o
  16   0   0        530.44        514.68        13.89 o
  18   0   0        465.56        453.77        12.64 o
  20   0   0        135.80        144.62        11.18 o
  22   0   0        651.52        691.64        16.38 o
  24   0   0        279.44        316.16        13.70 o
   1   1   0       4595.19       4352.46        43.11 o
   3   1   0       7213.67       7564.33        97.30 o
   5   1   0        417.74        425.75         6.21 o
   7   1   0       2010.63       2173.98        25.67 o
   9   1   0          4.64         14.09         2.53 o
  11   1   0        230.77        288.83         8.31 o
  13   1   0        687.09        737.36        12.62 o
  15   1   0          0.34          1.04         4.14 o
  17   1   0        141.38        120.08         6.60 o
  19   1   0         41.08         32.89         4.67 o
  21   1   0       1350.97       1319.27        16.57 o
  23   1   0          3.64          2.38         5.33 o
   0   2   0       4153.87       4367.63        56.82 o
   2   2   0       7956.94       8562.51        84.67 o
   4   2   0      15138.58      16358.09       174.04 o
   6   2   0       3565.46       3651.79        47.11 o
   8   2   0       3549.95       3722.40        48.78 o
  10   2   0        309.15        341.77         9.53 o
  12   2   0       1124.46       1087.53        13.97 o
  14   2   0       3557.04       3587.67        35.72 o
  16   2   0       2071.96       2017.56        21.03 o
  18   2   0        220.02        217.64         8.16 o
  20   2   0        637.90        623.57        10.18 o
  22   2   0       1997.83       1951.15        20.76 o
   1   3   0        168.66        174.43         4.54 o
   3   3   0       2434.62       2423.96        24.10 o
   5   3   0      13555.78      15320.97       166.23 o
   7   3   0        441.51        520.35         9.51 o
   9   3   0       6490.80       6709.21        69.98 o
  11   3   0       5335.54       5481.25        44.38 o
  13   3   0        930.24        863.84        13.28 o
  15   3   0        329.73        352.30         9.41 o
  17   3   0       1807.97       1750.64        19.32 o
  19   3   0        720.99        712.01        12.43 o
  21   3   0         46.53         43.76         9.08 o
  23   3   0       1117.29       1107.20        31.45 o
   0   4   0       7121.53       7684.53        97.00 o
   2   4   0       4646.60       4544.94        42.59 o
   4   4   0       1936.81       1934.90        21.95 o
   6   4   0       6586.98       6538.95        55.25 o
   8   4   0        176.21        131.69         6.89 o
  10   4   0       1259.91       1184.04        18.62 o
  12   4   0        463.26        384.73        10.14 o
  14   4   0        599.60        539.80        11.44 o
  16   4   0        283.47        234.61         9.40 o
  18   4   0          0.25          0.64         4.71 o
  20   4   0        218.12        171.75         8.53 o
   1   5   0       9792.39       9964.78        81.64 o
   3   5   0        824.09        766.15        13.97 o
   5   5   0        660.09        623.86        14.92 o
   7   5   0        132.25        114.95         9.52 o
   9   5   0        478.60        400.69        14.70 o
  11   5   0       3350.61       3315.41        33.53 o
  13   5   0        365.09        405.00        10.18 o
  15   5   0          6.64          9.14         6.61 o
  17   5   0       1283.60       1246.21        18.28 o
   0   6   0        504.52        515.50        18.87 o
   2   6   0       1352.80       1398.36        22.03 o
   4   6   0         15.40         19.43         6.71 o
   6   6   0          1.44         -0.40         6.78 o
   8   6   0        265.35        272.03        11.77 o
  10   6   0         30.22         19.34         6.47 o
  12   6   0         19.39         27.77         6.26 o
  14   6   0          5.43         -2.38         5.39 o
   1   7   0          1.12          9.46         7.82 o
   3   7   0        127.48        141.78        24.07 o
   5   7   0       1796.69       1907.57        52.41 o
   7   7   0         48.50         49.55         9.53 o
   9   7   0        543.95        558.32        20.96 o
 -25   1   1        587.85        592.66        16.17 o
 -23   1   1        791.27        837.84        13.20 o
 -21   1   1        404.38        413.44        10.09 o
 -19   1   1       2638.37       2661.01        24.08 o
 -17   1   1        729.56        725.66        11.14 o
 -15   1   1         20.67         19.30         5.11 o
 -13   1   1       2707.73       2576.87        28.36 o
 -11   1   1          6.87         11.98         5.64 o
  -9   1   1        555.80        524.48        10.30 o
  -7   1   1      18684.57      19820.46       194.79 o
  -5   1   1      11542.25      11832.27       116.39 o
  -3   1   1      15133.62      14966.41       231.12 o
  -1   1   1       2321.72       2114.20        23.80 o
   1   1   1       1347.18       1144.19        15.68 o
   3   1   1      23978.69      23667.14       259.58 o
   5   1   1          2.04          4.76         3.37 o
   7   1   1       1167.28       1009.34        18.84 o
   9   1   1      11040.74      11335.96        97.61 o
  11   1   1        169.25        133.32         9.53 o
  13   1   1        555.56        490.95        11.19 o
  15   1   1       2718.13       2651.19        23.44 o
  17   1   1       1380.92       1391.08        21.08 o
  19   1   1         41.20         36.80         5.17 o
  21   1   1        881.94        903.26        13.24 o
  23   1   1        175.88        201.45         8.42 o
 -24   2   1         34.63         21.92        12.39 o
 -22   2   1        127.82        117.81         7.23 o
 -20   2   1         38.66         39.21         5.96 o
 -18   2   1        598.56        556.71        11.78 o
 -16   2   1       3342.40       3285.87        30.48 o
 -14   2   1        126.13        113.75         8.37 o
 -12   2   1          8.93         18.80         4.19 o
 -10   2   1       2555.91       2592.77        33.27 o
  -8   2   1       1487.42       1686.06        28.85 o
  -6   2   1       2259.01       2421.33        23.70 o
  -4   2   1       5013.78       5089.86        46.69 o
  -2   2   1       9818.44       9754.12        97.38 o
   0   2   1          2.52          1.50         0.90 o
   2   2   1        477.09        457.52         7.60 o
   4   2   1       1082.68        965.44        15.94 o
   6   2   1       1030.83       1051.00        14.96 o
   8   2   1       1753.18       2048.42        29.52 o
  10   2   1         37.41         50.10         6.12 o
  12   2   1       1900.93       1936.70        18.66 o
  14   2   1        257.83        230.28         7.83 o
  16   2   1         35.84         48.10         5.95 o
  18   2   1        271.60        258.53         8.24 o
  20   2   1         94.07         84.79         6.86 o
  22   2   1         42.36         42.69         4.82 o
 -23   3   1        172.65        167.71        15.25 o
 -21   3   1       1851.92       1903.28        19.24 o
 -19   3   1       1522.22       1536.53        18.68 o
 -17   3   1         24.50         23.71         7.23 o
 -15   3   1       3762.73       3842.14        53.78 o
 -13   3   1        970.05       1008.04        13.24 o
 -11   3   1          1.33          8.46         4.23 o
  -9   3   1       8384.50       9635.05        78.69 o
  -7   3   1        176.61        241.31         7.32 o
  -5   3   1       2737.78       2739.08        29.42 o
  -3   3   1       2505.27       2624.78        24.09 o
  -1   3   1          6.03          4.24         2.25 o
   1   3   1       1429.21       1331.47        13.56 o
   3   3   1       5276.53       5599.06        50.99 o
   5   3   1        667.74        648.57         9.91 o
   7   3   1        526.32        386.94         8.64 o
   9   3   1       7392.45       7490.92        76.76 o
  11   3   1        773.55        720.49        11.54 o
  13   3   1       3311.92       3377.94        34.42 o
  15   3   1       3919.76       3794.75        34.70 o
  17   3   1        973.09        942.01        14.82 o
  19   3   1       1276.66       1320.66        18.30 o
  21   3   1        445.04        427.39        10.82 o
 -20   4   1          5.47          2.74         6.40 o
 -18   4   1       1004.13       1026.82        15.70 o
 -16   4   1        175.59        186.79        10.24 o
 -14   4   1       2051.00       2028.91        59.67 o
 -12   4   1        174.06        166.32         9.32 o
 -10   4   1          5.31         12.42         4.70 o
  -8   4   1       1815.95       1869.90        21.38 o
  -6   4   1          4.92         -4.23         4.23 o
  -4   4   1        285.39        263.77         8.21 o
  -2   4   1       1917.95       1744.08        19.91 o
   0   4   1       2137.29       2108.68        22.73 o
   2   4   1        569.17        618.35        10.88 o
   4   4   1       2641.45       2433.47        25.81 o
   6   4   1       1229.70       1217.03        15.09 o
   8   4   1         81.95         57.25         5.13 o
  10   4   1        543.22        550.99        11.23 o
  12   4   1         27.60         16.53         5.04 o
  14   4   1        397.68        386.32        12.56 o
  16   4   1        122.00        138.75         8.06 o
  18   4   1        148.15        139.92         9.23 o
  20   4   1         30.43         28.40        12.39 o
 -17   5   1         26.51         16.59         4.72 o
 -15   5   1          1.74         -2.06         5.89 o
 -13   5   1        111.17        100.61         8.50 o
 -11   5   1         32.60         34.90         5.20 o
  -9   5   1          1.29         -5.06         5.06 o
  -7   5   1        123.75        128.19         8.29 o
  -5   5   1        306.26        279.25        11.49 o
  -3   5   1        106.30        101.84         7.52 o
  -1   5   1        375.49        328.25         9.14 o
   1   5   1        295.76        250.74        14.02 o
   3   5   1          2.06          8.73         4.82 o
   5   5   1         85.32         62.46        22.87 o
   7   5   1        109.20        106.17         8.47 o
   9   5   1        233.47        262.92        10.30 o
  11   5   1         65.33         59.36         6.72 o
  13   5   1         61.74         68.78         7.28 o
  15   5   1        193.98        237.07        14.21 o
  17   5   1        204.49        222.27         9.22 o
 -14   6   1       1157.12       1175.44        22.88 o
 -12   6   1         52.81         61.87         9.33 o
 -10   6   1       1306.65       1329.39        23.76 o
  -8   6   1       1256.97       1255.56        20.47 o
  -6   6   1        517.51        494.51        11.11 o
  -4   6   1       2595.26       2619.88        27.99 o
  -2   6   1       2153.45       2155.16        26.59 o
   0   6   1        152.49        138.45         9.25 o
   2   6   1         15.75         18.25         8.25 o
   4   6   1       2474.33       2466.38        37.58 o
   6   6   1        136.68        130.45        11.34 o
   8   6   1        145.22        138.71        11.16 o
  10   6   1       1158.65       1146.55        26.90 o
  12   6   1        470.85        477.60        18.95 o
  14   6   1        296.02        312.51        11.78 o
  -9   7   1        118.42        112.45        14.29 o
  -5   7   1       1055.57       1065.09        33.83 o
  -3   7   1        519.16        537.20        17.33 o
  -1   7   1          2.86         16.09         7.71 o
   1   7   1          1.44         -7.17         7.48 o
   3   7   1        535.98        558.72        34.37 o
   5   7   1          0.05          8.79        27.16 o
   7   7   1        716.59        773.68        25.73 o
   9   7   1        551.60        544.03        20.96 o
 -24   0   2         57.71         46.44         8.00 o
 -22   0   2        151.95        162.13        11.46 o
 -20   0   2       4558.15       4590.94        53.05 o
 -18   0   2       4370.59       4270.32        49.82 o
 -16   0   2        119.21         97.17         7.61 o
 -14   0   2       7289.49       7355.38        80.20 o
 -12   0   2       9991.77      10505.53       162.49 o
 -10   0   2       3055.60       3263.02        72.42 o
  -8   0   2      11676.39      12172.97       156.04 o
  -6   0   2      43855.12      44390.29       573.83 o
  -4   0   2       9507.19       8949.99       185.28 o
  -2   0   2          7.43         -0.95         0.95 o
   0   0   2      37463.92      33436.71       729.85 o
   2   0   2        773.43        494.05        10.78 o
   6   0   2       1007.95        900.42        24.78 o
   8   0   2       6718.04       6688.15       147.29 o
  10   0   2        397.42        338.93         8.27 o
  12   0   2        305.38        333.81        14.23 o
  14   0   2        190.86        175.17         9.55 o
  16   0   2        212.90        192.12         9.95 o
  18   0   2        245.16        237.34        10.90 o
  20   0   2       1089.64       1042.26        27.14 o
  22   0   2       2383.07       2493.15        69.09 o
  24   0   2        377.83        363.06        19.06 o
 -25   1   2        638.22        609.61        21.92 o
 -23   1   2       2352.83       2415.37        24.90 o
 -21   1   2         68.07         68.30         7.20 o
 -19   1   2          3.70          6.01         4.86 o
 -17   1   2          7.25         15.68         3.98 o
 -15   1   2        123.31        121.40         7.59 o
 -13   1   2        278.99        293.52         9.10 o
 -11   1   2        184.24        172.71         9.23 o
  -9   1   2        217.75        190.51         4.26 o
  -7   1   2          5.38          0.44         1.69 o
  -5   1   2       2728.53       2710.63        31.16 o
  -3   1   2       2998.23       2584.59        60.07 o
  -1   1   2      44731.00      39885.26       438.35 o
   1   1   2       7177.39       6661.68       103.43 o
   3   1   2      66894.46      62661.39      1194.68 o
   5   1   2       7536.34       7773.94       100.63 o
   7   1   2       1484.72       1466.36        18.80 o
   9   1   2        249.62        235.10         6.77 o
  11   1   2        737.73        710.76        12.28 o
  13   1   2        336.19        360.69         8.19 o
  15   1   2        192.40        220.86         7.00 o
  17   1   2        536.61        510.86        10.10 o
  19   1   2        770.83        780.40        11.93 o
  21   1   2         52.46         58.57         7.04 o
  23   1   2        133.84        143.30        16.03 o
 -24   2   2        120.43        113.26        11.13 o
 -22   2   2       1429.31       1437.08        17.84 o
 -20   2   2        246.69        258.59         8.19 o
 -18   2   2        185.63        194.23         8.09 o
 -16   2   2        286.95        258.81        11.30 o
 -14   2   2       2612.67       2622.87        25.55 o
 -12   2   2       2938.90       2759.17        28.25 o
 -10   2   2        450.66        396.05        13.71 o
  -8   2   2        723.24       1005.87        13.50 o
  -6   2   2       3344.25       3310.97        29.06 o
  -4   2   2       5362.26       5339.54        53.46 o
  -2   2   2       1939.06       1855.97        19.64 o
   0   2   2       5957.63       6284.68        80.50 o
   2   2   2         70.08         57.32         4.30 o
   4   2   2        364.16        400.28         6.11 o
   6   2   2       2578.06       2831.02        24.91 o
   8   2   2        563.48        559.55         9.09 o
  10   2   2        310.64        247.28         8.17 o
  12   2   2       1487.67       1613.33        18.99 o
  14   2   2         61.87         51.30         4.55 o
  16   2   2        245.07        257.28         8.84 o
  18   2   2         59.25         36.41         5.43 o
  20   2   2         27.72         20.56         4.81 o
  22   2   2        874.09        859.41        12.28 o
 -23   3   2       1657.41       1816.08        46.69 o
 -21   3   2          7.61          8.14         4.50 o
 -19   3   2          5.42          3.96         4.49 o
 -17   3   2          2.64          3.87         4.77 o
 -15   3   2        149.56        120.68        13.75 o
 -13   3   2         27.02         45.59         5.32 o
 -11   3   2       1074.30       1051.61        18.30 o
  -9   3   2        792.08        679.32        10.66 o
  -7   3   2       3363.05       3555.71        37.53 o
  -5   3   2        261.90        247.90         7.29 o
  -3   3   2       2898.61       2807.44        25.53 o
  -1   3   2       5503.95       5689.95        42.30 o
   1   3   2       1364.57       1496.01        15.30 o
   3   3   2       4789.19       5281.13        41.85 o
   5   3   2        870.95        752.66        25.17 o
   7   3   2       1663.53       1853.68        19.14 o
   9   3   2       3607.75       3830.60        34.41 o
  11   3   2         63.56         40.27         5.18 o
  13   3   2        458.99        407.74        10.29 o
  15   3   2       2509.13       2399.00        23.06 o
  17   3   2        892.43        921.45        15.35 o
  19   3   2         21.37         16.93         4.85 o
  21   3   2         86.61         74.99         8.83 o
 -22   4   2        279.74        236.33        15.25 o
 -20   4   2        464.86        445.62        10.65 o
 -18   4   2        203.20        225.27         9.03 o
 -16   4   2         86.48         79.60         9.36 o
 -14   4   2       1151.72       1051.80        15.48 o
 -12   4   2       3946.82       4043.63        56.65 o
 -10   4   2        416.01        429.31        10.43 o
  -8   4   2       2179.52       2098.90        21.78 o
  -6   4   2       9776.38      10416.03        91.22 o
  -4   4   2         14.57         32.51         4.53 o
  -2   4   2       3345.46       3592.39        44.07 o
   0   4   2        935.09        925.45        12.72 o
   2   4   2         54.16         34.92         4.26 o
   4   4   2       1169.72       1067.22        20.46 o
   6   4   2       2069.68       1987.30        22.44 o
   8   4   2       2942.48       3041.06        28.96 o
  10   4   2         13.86         19.25         5.54 o
  12   4   2         79.97         74.03         6.49 o
  14   4   2         55.82         50.91         6.87 o
  16   4   2        439.01        431.07        12.46 o
  18   4   2        135.04        153.21         7.81 o
  20   4   2          6.90          7.62         8.58 o
 -19   5   2          1.80          6.09         8.10 o
 -17   5   2       1152.24       1076.47        15.71 o
 -15   5   2         76.92        107.87         9.73 o
 -13   5   2        381.45        372.10        11.61 o
 -11   5   2       1028.60       1088.49        17.17 o
  -9   5   2       1479.17       1462.15        22.74 o
  -7   5   2        104.29         94.35         7.36 o
  -5   5   2        766.30        774.16        16.09 o
  -3   5   2        231.33        253.15         9.25 o
  -1   5   2       2188.69       2078.64        23.81 o
   1   5   2         27.24         32.63         5.07 o
   3   5   2        385.27        367.61        10.47 o
   5   5   2         49.74         44.48         5.87 o
   7   5   2       1806.19       1852.16        23.94 o
   9   5   2         10.25         21.65         6.37 o
  11   5   2       1064.81       1185.21        16.63 o
  13   5   2        132.43        152.02        16.73 o
  15   5   2        114.54        132.29        10.94 o
  17   5   2       1552.32       1595.67        25.00 o
 -14   6   2         51.43         35.26         8.58 o
 -12   6   2         96.65         78.79         8.41 o
 -10   6   2         24.93         21.20         7.49 o
  -8   6   2        110.23        115.54        10.79 o
  -6   6   2        398.72        373.04        10.01 o
  -4   6   2        222.44        197.69         9.09 o
  -2   6   2        494.05        504.18        13.17 o
   0   6   2       3273.88       3112.78        35.03 o
   2   6   2       1311.86       1259.12        32.47 o
   4   6   2        882.50        844.81        19.12 o
   6   6   2        386.67        415.58        13.65 o
   8   6   2         13.28         -2.55         6.87 o
  10   6   2        323.34        330.58        12.15 o
  12   6   2         23.03         28.66         5.88 o
  14   6   2         41.57         17.63         6.19 o
  -5   7   2         21.05         19.43        18.11 o
  -3   7   2       1022.48       1055.19        25.92 o
  -1   7   2       1370.22       1351.13        24.01 o
   1   7   2          1.07          2.39        11.79 o
   3   7   2        181.31        162.95        13.48 o
   5   7   2       1634.42       1631.22        42.88 o
   7   7   2         29.96         23.82         9.53 o
 -25   1   3       3919.89       3961.45        63.33 o
 -23   1   3         61.19         67.32        14.07 o
 -21   1   3         10.85          9.61         4.50 o
 -19   1   3       2339.90       2364.18        23.59 o
 -17   1   3        107.25        117.82        16.41 o
 -15   1   3        293.31        343.87        11.49 o
 -13   1   3        562.02        481.66        10.79 o
 -11   1   3       4851.19       4867.69        40.67 o
  -9   1   3       4495.49       4562.63        45.86 o
  -7   1   3        163.03        118.34         3.65 o
  -5   1   3       1248.43       1133.59        13.37 o
  -3   1   3       1474.37       1605.14        17.31 o
  -1   1   3      10950.84      10897.62       171.09 o
   1   1   3       5721.84       6121.64       100.97 o
   3   1   3      98186.93      93654.66      1022.77 o
   5   1   3         55.47         51.91         4.13 o
   7   1   3        591.25        540.88         8.95 o
   9   1   3      12403.98      12688.73        93.54 o
  11   1   3        309.27        331.77         7.84 o
  13   1   3       2014.90       1937.05        21.07 o
  15   1   3       5951.55       5946.79        46.56 o
  17   1   3       1316.01       1306.15        15.65 o
  19   1   3        234.22        241.72         8.74 o
  21   1   3       1658.87       1706.68        19.16 o
  23   1   3        417.79        457.67        15.06 o
 -24   2   3         43.19         28.05         5.24 o
 -22   2   3        336.22        342.67         8.09 o
 -20   2   3        509.85        517.81        10.19 o
 -18   2   3        218.08        223.13        10.66 o
 -16   2   3       1174.24       1153.50        17.54 o
 -14   2   3        475.17        446.02        11.52 o
 -12   2   3        405.53        362.98        10.00 o
 -10   2   3       1561.83       1589.37        19.93 o
  -8   2   3        195.99        143.21         8.06 o
  -6   2   3         44.52         30.46         4.97 o
  -4   2   3       5400.04       5898.62        85.44 o
  -2   2   3       5125.56       5328.60        59.31 o
   0   2   3        907.05        861.29        10.35 o
   2   2   3       2923.65       2953.74        30.43 o
   4   2   3       1085.85       1111.46        12.41 o
   6   2   3        788.53        853.70        10.37 o
   8   2   3         26.51         43.39         5.98 o
  10   2   3         11.97          9.22         3.91 o
  12   2   3       6035.40       6268.56        57.56 o
  14   2   3        227.45        205.54         7.87 o
  16   2   3         19.96         20.98         4.30 o
  18   2   3       1891.70       1828.12        21.39 o
  20   2   3        119.26        123.60         8.35 o
  22   2   3         55.33         37.64         8.09 o
 -23   3   3          6.77          1.35         5.85 o
 -21   3   3        458.92        472.68        11.99 o
 -19   3   3       2000.46       2024.63        21.27 o
 -17   3   3          8.00          5.04         5.02 o
 -15   3   3        785.41        803.27        12.64 o
 -13   3   3       1285.72       1239.94        15.47 o
 -11   3   3        395.95        361.65         9.03 o
  -9   3   3         52.74         77.39        11.60 o
  -7   3   3        184.63        166.90         7.27 o
  -5   3   3         37.91         17.16         3.13 o
  -3   3   3      10219.64      11471.82       119.83 o
  -1   3   3       4578.28       4837.21        36.38 o
   1   3   3       8501.84       9069.58        66.08 o
   3   3   3       5545.36       6112.03        48.04 o
   5   3   3        119.97        130.58         6.72 o
   7   3   3       1188.70       1090.49        13.59 o
   9   3   3       1101.40       1037.98        14.87 o
  11   3   3       1481.05       1540.22        17.37 o
  13   3   3       2938.72       3071.99        34.26 o
  15   3   3       1903.21       1871.06        22.24 o
  17   3   3       1018.04       1034.21        20.66 o
  19   3   3        221.20        222.01         9.15 o
  21   3   3        405.42        366.88        19.06 o
 -22   4   3         34.72         60.03        13.34 o
 -20   4   3       1223.39       1293.71        17.46 o
 -18   4   3          8.52         11.54         7.28 o
 -16   4   3        102.42        121.23         8.87 o
 -14   4   3       2352.72       2382.27        26.50 o
 -12   4   3        924.01        902.79        17.26 o
 -10   4   3        245.51        201.58         8.79 o
  -8   4   3       6273.48       6672.81        56.53 o
  -6   4   3       3563.44       3518.18        34.66 o
  -4   4   3        285.77        299.76         8.51 o
  -2   4   3       2168.40       2056.47        21.04 o
   0   4   3         35.53         44.17         4.13 o
   2   4   3          2.23          5.90         4.19 o
   4   4   3       7035.28       7031.30       118.84 o
   6   4   3        882.63        905.16        13.65 o
   8   4   3        404.91        481.01        10.87 o
  10   4   3       1848.29       1743.94        48.00 o
  12   4   3        637.72        596.96        11.93 o
  14   4   3       1283.73       1320.83        17.41 o
  16   4   3          4.49         11.29         4.80 o
  18   4   3         33.67         45.58         9.49 o
 -19   5   3        189.74        155.31        15.72 o
 -17   5   3          0.30         -5.09         5.09 o
 -15   5   3          0.72         -5.65         5.65 o
 -13   5   3         24.63         33.61         5.19 o
 -11   5   3        336.75        284.72        11.80 o
  -9   5   3         56.21         62.84         6.16 o
  -7   5   3         12.36         12.40         5.18 o
  -5   5   3        814.65        797.67        16.34 o
  -3   5   3       1194.41       1118.72        15.98 o
  -1   5   3        310.88        312.93        11.59 o
   1   5   3        272.46        258.26         9.36 o
   3   5   3       3160.69       3175.50        40.89 o
   5   5   3        133.54        146.60         9.93 o
   7   5   3         74.97         82.75         9.74 o
   9   5   3        835.60        797.00        15.37 o
  11   5   3        345.26        330.60        13.63 o
  13   5   3         27.56         22.18         7.57 o
  15   5   3         68.70         70.02         8.53 o
  17   5   3         70.29         99.10        20.01 o
 -16   6   3       1112.49       1168.83        75.76 o
 -14   6   3        693.96        682.13        15.69 o
 -12   6   3        397.80        357.46        11.55 o
 -10   6   3       2030.58       2108.57        25.43 o
  -8   6   3       2088.59       2136.07        29.38 o
  -6   6   3        102.91        106.62         8.23 o
  -4   6   3         96.75         94.60         8.73 o
  -2   6   3        812.64        815.86        13.72 o
   0   6   3        141.47        135.61        10.55 o
   2   6   3        335.39        369.62        23.11 o
   4   6   3       2413.83       2524.93        36.30 o
   6   6   3        914.98       1034.33        19.13 o
   8   6   3        444.91        510.65        21.54 o
  10   6   3       1201.48       1282.16        41.91 o
  12   6   3       1478.21       1494.57        29.56 o
  -7   7   3        164.50        128.64        24.78 o
  -5   7   3        139.53        113.52        15.82 o
  -3   7   3          7.58          5.07         8.39 o
  -1   7   3         88.95         87.66        10.89 o
   1   7   3        333.35        307.54        20.05 o
   3   7   3         24.36         19.65         8.42 o
   5   7   3         44.10         34.31        11.44 o
   7   7   3         75.95         90.53        16.20 o
 -26   0   4        744.40        749.86        25.73 o
 -24   0   4        342.42        325.23        13.80 o
 -22   0   4        414.83        429.17        14.96 o
 -20   0   4         83.01         96.89        14.77 o
 -18   0   4       1775.19       1764.66        24.75 o
 -16   0   4       1057.58       1051.07        17.54 o
 -14   0   4       7787.73       8060.96       101.55 o
 -12   0   4        920.01        724.41        20.48 o
 -10   0   4       1249.58       1349.75        25.61 o
  -8   0   4      17845.79      18724.11       290.08 o
  -6   0   4       7073.72       7368.67        94.62 o
  -4   0   4      21715.35      19912.23       434.53 o
  -2   0   4         27.25         18.31         2.02 o
   0   0   4        174.08        179.23         4.72 o
   2   0   4      60705.01      55607.19      1217.74 o
   4   0   4      75949.79      73404.12      1606.44 o
   6   0   4        438.01        494.74        12.13 o
   8   0   4        916.16        892.58        16.35 o
  10   0   4       3639.67       3426.58        36.06 o
  12   0   4       2849.72       2756.39        34.06 o
  14   0   4       1399.36       1455.28        21.88 o
  16   0   4        768.57        740.02        30.31 o
  18   0   4       1477.14       1442.45        22.56 o
  20   0   4        550.39        524.94        19.06 o
  22   0   4         14.76         12.02         8.08 o
 -25   1   4        171.42        156.60        13.07 o
 -23   1   4        323.59        291.78         8.29 o
 -21   1   4         13.10         13.18         4.42 o
 -19   1   4        552.64        534.65        10.06 o
 -17   1   4        725.75        731.50        14.07 o
 -15   1   4        255.68        225.91         9.55 o
 -13   1   4       1765.35       1696.43        26.13 o
 -11   1   4         12.53          6.51         3.83 o
  -9   1   4       2411.19       2690.53        31.23 o
  -7   1   4        496.67        566.74         7.38 o
  -5   1   4         16.76         14.22         1.91 o
  -3   1   4       2460.44       2346.20        53.75 o
  -1   1   4       9657.54       9708.67       106.35 o
   1   1   4         23.99          2.62         1.22 o
   3   1   4      19966.66      19903.48       250.87 o
   5   1   4       2606.31       2691.01        68.78 o
   7   1   4       5327.22       5550.31        75.00 o
   9   1   4        139.81        136.10         6.35 o
  11   1   4         55.62         80.99         6.84 o
  13   1   4        999.38        972.01        12.86 o
  15   1   4       1488.12       1470.79        15.62 o
  17   1   4        137.36        148.47         7.77 o
  19   1   4         17.50         21.84         4.74 o
  21   1   4         57.40         56.25         5.49 o
  23   1   4        119.49        112.45        15.25 o
 -24   2   4       1248.62       1279.79        15.53 o
 -22   2   4        750.88        743.71        11.13 o
 -20   2   4       2792.57       2818.80        26.94 o
 -18   2   4        311.73        268.07        10.31 o
 -16   2   4       1136.27       1165.28        20.21 o
 -14   2   4       1220.49       1091.62        15.54 o
 -12   2   4       1843.99       1705.02        26.13 o
 -10   2   4        951.17        842.93        14.94 o
  -8   2   4        510.97        533.53         9.57 o
  -6   2   4       9002.29       9703.14       108.53 o
  -4   2   4       2317.23       2107.64        20.92 o
  -2   2   4        660.51        627.42         8.11 o
   0   2   4       2669.01       2777.11        29.13 o
   2   2   4        121.06        188.58         4.93 o
   4   2   4       5659.99       5678.24        52.15 o
   6   2   4       5186.81       5869.63        53.30 o
   8   2   4       6184.37       6298.10        55.57 o
  10   2   4       2435.76       2280.00        23.35 o
  12   2   4       4891.25       4970.47        40.42 o
  14   2   4         11.12          4.10         4.45 o
  16   2   4       3983.14       3829.96        34.85 o
  18   2   4       4079.35       4125.41        42.79 o
  20   2   4        174.16        177.05         8.07 o
  22   2   4        583.87        614.54        24.78 o
 -23   3   4          1.62         -1.06         7.61 o
 -21   3   4         40.32         41.01         4.91 o
 -19   3   4        480.30        514.23        10.90 o
 -17   3   4        127.13         97.28         8.05 o
 -15   3   4        232.97        208.02         9.06 o
 -13   3   4        766.30        804.17        12.42 o
 -11   3   4        616.92        636.81        10.84 o
  -9   3   4         46.98         35.02         4.41 o
  -7   3   4        118.19        126.91         6.90 o
  -5   3   4       4346.56       4721.36        44.05 o
  -3   3   4       4571.84       4867.22        36.63 o
  -1   3   4       1319.42       1175.13        11.89 o
   1   3   4        231.41        193.50         5.89 o
   3   3   4         54.03         57.04         5.37 o
   5   3   4       1328.07       1112.38        14.02 o
   7   3   4       1710.50       1588.35        19.05 o
   9   3   4       1146.99       1068.66        13.34 o
  11   3   4        330.96        329.04         8.80 o
  13   3   4          3.69         14.82         4.76 o
  15   3   4        309.37        298.21        11.32 o
  17   3   4        172.56        182.65         8.29 o
  19   3   4          1.59         10.39         5.45 o
  21   3   4        150.43        162.95        16.20 o
 -22   4   4         32.21         32.40         8.58 o
 -20   4   4        836.81        863.05        15.84 o
 -18   4   4         59.41         56.45        12.39 o
 -16   4   4        785.42        725.02        13.94 o
 -14   4   4        377.68        376.65        11.28 o
 -12   4   4       4052.23       3836.92        41.67 o
 -10   4   4        114.69        133.91         8.27 o
  -8   4   4        171.74        175.73         7.92 o
  -6   4   4       3334.00       3208.35        35.27 o
  -4   4   4        698.48        683.52        10.94 o
  -2   4   4          6.43          5.10         3.98 o
   0   4   4       1347.92       1179.44        14.03 o
   2   4   4         33.92         46.85         4.70 o
   4   4   4        336.98        268.33        10.22 o
   6   4   4        112.09        122.62         7.31 o
   8   4   4        663.45        635.42        13.24 o
  10   4   4          9.61          2.89         5.71 o
  12   4   4        303.69        318.54        11.85 o
  14   4   4         19.77         30.26         5.59 o
  16   4   4        820.31        863.59        13.03 o
  18   4   4         44.25         35.26        14.29 o
 -19   5   4         29.89         32.32        29.06 o
 -17   5   4        229.78        237.95         9.80 o
 -15   5   4       2367.51       2286.32        31.08 o
 -13   5   4         29.57         35.77         5.11 o
 -11   5   4        638.05        559.68        14.34 o
  -9   5   4          4.96          6.18         4.83 o
  -7   5   4         11.83          6.86         5.75 o
  -5   5   4        233.16        233.08        11.93 o
  -3   5   4       1052.33        946.14        16.15 o
  -1   5   4       3101.11       3155.72        32.52 o
   1   5   4       6356.05       6728.90        61.71 o
   3   5   4       4289.81       4206.77        73.45 o
   5   5   4        109.14        129.34         9.57 o
   7   5   4       1759.17       1745.22        26.68 o
   9   5   4        744.69        740.81        14.92 o
  11   5   4        179.59        147.17        13.80 o
  13   5   4       3008.38       3092.96        37.46 o
  15   5   4         68.70         86.17         7.91 o
 -16   6   4          0.01         -4.90         4.90 o
 -14   6   4        527.78        463.62        13.80 o
 -12   6   4         93.48        112.33        13.07 o
 -10   6   4        521.46        533.92        16.05 o
  -8   6   4         28.86         60.00         9.06 o
  -6   6   4        192.06        203.79         9.02 o
  -4   6   4          2.99          3.21         5.07 o
  -2   6   4         58.38         46.51         7.29 o
   0   6   4        206.88        244.05         9.93 o
   2   6   4       1050.42       1003.40        18.76 o
   4   6   4        128.63        106.37        10.09 o
   6   6   4        557.42        629.62        18.18 o
   8   6   4         49.32         51.45         7.47 o
  10   6   4        469.19        530.43        13.30 o
  12   6   4         60.33        110.33        26.68 o
  -9   7   4        103.74        148.66        20.01 o
  -7   7   4        579.54        629.79        26.68 o
  -5   7   4          1.22         -6.87        11.10 o
  -3   7   4        559.19        552.47        21.08 o
  -1   7   4        951.87       1015.61        37.64 o
   1   7   4        626.80        649.93        20.54 o
   3   7   4         45.91         31.21        19.06 o
   5   7   4        667.08        686.96        25.73 o
   7   7   4       2256.29       2146.75        51.46 o
 -25   1   5       1012.95       1027.41        16.38 o
 -23   1   5         12.21          5.03         4.48 o
 -21   1   5       1886.35       1785.27        20.93 o
 -19   1   5        855.51        791.31        12.03 o
 -17   1   5       3839.61       3756.68        40.98 o
 -15   1   5          2.59         -5.57         5.57 o
 -13   1   5         15.15         22.83         4.43 o
 -11   1   5      18243.87      19345.04       234.07 o
  -9   1   5       6271.15       6230.50        58.07 o
  -7   1   5         96.11         74.13         3.08 o
  -5   1   5      27265.89      27394.96       383.70 o
  -3   1   5      20157.84      19778.80       249.51 o
  -1   1   5        181.81        183.30         3.81 o
   1   1   5       2764.03       2868.85        80.52 o
   3   1   5      33270.37      33355.96       680.34 o
   5   1   5       3087.74       3009.72        36.41 o
   7   1   5       9230.96       9803.55       101.41 o
   9   1   5       3539.61       3606.39        31.34 o
  11   1   5       4027.02       4065.49        33.96 o
  13   1   5         18.56          9.36         4.15 o
  15   1   5        308.84        293.04         8.32 o
  17   1   5         74.71         77.55         8.71 o
  19   1   5          8.76         17.54         5.58 o
  21   1   5         47.25         70.99        10.22 o
 -24   2   5        490.07        485.68        11.78 o
 -22   2   5         39.77         43.52         4.66 o
 -20   2   5       2388.68       2497.01        23.61 o
 -18   2   5       1034.37        986.57        16.33 o
 -16   2   5        327.94        332.66        12.29 o
 -14   2   5         89.92         77.60         6.64 o
 -12   2   5       3921.61       4371.98        51.63 o
 -10   2   5       2713.50       2790.61        34.38 o
  -8   2   5       2806.79       2775.88        37.81 o
  -6   2   5        492.20        636.11         9.70 o
  -4   2   5       4787.37       4968.37        41.59 o
  -2   2   5       4905.10       5004.98        45.95 o
   0   2   5       2784.71       2891.93        36.07 o
   2   2   5        300.49        295.17         6.59 o
   4   2   5        159.71        171.52         5.49 o
   6   2   5         71.76         80.17         5.31 o
   8   2   5       1261.56       1214.04        14.04 o
  10   2   5        134.80        116.58         7.08 o
  12   2   5        228.02        248.83         8.53 o
  14   2   5        376.54        379.17         8.89 o
  16   2   5        355.93        374.06         9.16 o
  18   2   5         78.54         89.15         7.20 o
  20   2   5        273.17        254.46        13.20 o
 -23   3   5        147.54        150.39         7.70 o
 -21   3   5         32.24         21.42         5.48 o
 -19   3   5       2706.81       2681.39        31.58 o
 -17   3   5        157.65        127.06         8.90 o
 -15   3   5          0.66          0.60         4.42 o
 -13   3   5       1324.31       1306.00        16.13 o
 -11   3   5       1080.64        935.44        13.14 o
  -9   3   5       1930.87       1944.48        20.05 o
  -7   3   5       1799.86       1911.75        18.38 o
  -5   3   5          7.00         43.85         4.86 o
  -3   3   5      11379.41      12314.95        96.24 o
  -1   3   5         21.19         43.84         3.39 o
   1   3   5       5905.66       6244.59        63.09 o
   3   3   5       1490.43       1340.16        13.90 o
   5   3   5         13.28         13.13         4.60 o
   7   3   5        162.67        194.02         9.78 o
   9   3   5       1148.15       1151.27        14.00 o
  11   3   5       1736.18       1765.52        20.92 o
  13   3   5        104.59        121.59         7.86 o
  15   3   5        226.33        221.27         8.35 o
  17   3   5         13.47         12.77         4.64 o
  19   3   5         57.83         35.45         6.07 o
 -22   4   5       1317.42       1323.52        36.21 o
 -20   4   5        649.55        616.04        13.10 o
 -18   4   5       1090.67       1147.08        19.72 o
 -16   4   5        624.10        614.93        12.50 o
 -14   4   5        713.77        656.43        11.85 o
 -12   4   5        567.66        470.01        11.34 o
 -10   4   5       3604.20       3559.29        39.56 o
  -8   4   5       7015.47       7097.73        59.82 o
  -6   4   5       4981.30       4939.12        60.66 o
  -4   4   5        307.93        312.28         8.61 o
  -2   4   5       3891.18       3720.90        33.98 o
   0   4   5        731.27        674.13        11.48 o
   2   4   5       2197.52       2290.33        23.84 o
   4   4   5        642.55        550.63        17.68 o
   6   4   5       2398.53       2302.90        22.08 o
   8   4   5        164.37        177.90         9.54 o
  10   4   5         96.03         83.59         6.20 o
  12   4   5        495.51        512.13        17.27 o
  14   4   5        250.21        253.65        10.16 o
  16   4   5        386.15        404.58        10.02 o
  18   4   5        222.70        232.51        17.15 o
 -19   5   5         11.63         -7.62         7.62 o
 -17   5   5        508.89        519.28        11.60 o
 -15   5   5        236.85        274.15        11.51 o
 -13   5   5        250.79        202.91        11.98 o
 -11   5   5        753.96        700.17        14.08 o
  -9   5   5       1831.94       1819.36        23.49 o
  -7   5   5        610.63        610.51        13.10 o
  -5   5   5        741.05        701.16        18.82 o
  -3   5   5       4005.14       3833.55        41.65 o
  -1   5   5         22.18         15.29         5.24 o
   1   5   5        216.79        251.45        27.82 o
   3   5   5       3019.91       2947.91        33.98 o
   5   5   5         60.76         54.46         7.90 o
   7   5   5        267.43        271.93        26.20 o
   9   5   5        305.24        283.43        14.14 o
  11   5   5        211.84        199.74        12.16 o
  13   5   5          8.59         -0.04         5.41 o
  15   5   5         17.58         17.48         7.55 o
 -14   6   5          5.17         -5.96         9.08 o
 -12   6   5        173.05        151.81        14.30 o
 -10   6   5       1820.66       1756.56        22.58 o
  -8   6   5        959.89        962.83        20.69 o
  -6   6   5        455.68        437.89        10.83 o
  -4   6   5         39.83         34.14         5.68 o
  -2   6   5        291.90        305.41        10.52 o
   0   6   5        388.28        403.57        11.54 o
   2   6   5        535.31        565.22        22.23 o
   4   6   5          5.46          2.63         8.02 o
   6   6   5       1572.08       1614.99        70.76 o
   8   6   5        293.22        283.29        12.54 o
  10   6   5          2.28          0.18        10.51 o
  12   6   5       1209.47       1285.40        34.31 o
  -9   7   5         42.68         35.26        10.48 o
  -7   7   5         13.46         25.73        11.44 o
  -5   7   5         43.67         33.83        10.11 o
  -3   7   5        395.87        433.03        17.17 o
  -1   7   5          8.70         13.11         9.75 o
   1   7   5        335.39        324.50        17.09 o
   3   7   5          6.77         -3.81        14.29 o
   5   7   5        126.40         95.29        19.06 o
 -26   0   6       1241.12       1320.66        36.21 o
 -24   0   6       1836.42       1895.12        50.98 o
 -22   0   6       1614.91       1604.33        63.37 o
 -20   0   6          8.45         10.51         8.67 o
 -18   0   6       3037.64       3117.08        38.09 o
 -16   0   6       3048.72       3141.29        44.70 o
 -14   0   6       2510.27       2647.28        59.38 o
 -12   0   6        378.99        580.28        14.99 o
 -10   0   6       1293.01       1157.59        23.24 o
  -8   0   6      19655.36      21104.42       268.08 o
  -6   0   6        548.48        520.20        14.77 o
  -4   0   6       7291.99       7418.00       201.54 o
  -2   0   6       4603.37       4519.25       101.96 o
   0   0   6      12156.79      12899.81       200.46 o
   2   0   6      17960.49      18651.65       289.07 o
   4   0   6      12218.03      13092.49       313.46 o
   6   0   6       5077.33       5251.90        81.48 o
   8   0   6       3358.80       3580.33        42.90 o
  10   0   6        343.33        355.80        12.79 o
  12   0   6        584.71        545.73        18.16 o
  14   0   6        971.67        939.10        19.69 o
  16   0   6        345.24        322.11        11.93 o
  18   0   6       1181.55       1157.59        21.58 o
  20   0   6        594.97        597.67        19.23 o
  22   0   6         17.04         17.15        11.44 o
 -25   1   6        101.13        116.33        10.09 o
 -23   1   6         20.61         13.12         5.83 o
 -21   1   6       3074.64       3041.54        30.81 o
 -19   1   6        603.39        622.69        12.03 o
 -17   1   6        117.45        108.24         8.79 o
 -15   1   6        144.76        197.82         9.96 o
 -13   1   6       1047.02       1096.36        20.26 o
 -11   1   6       1233.53       1257.66        15.63 o
  -9   1   6        100.80        124.33         5.11 o
  -7   1   6       3475.26       3403.93        52.15 o
  -5   1   6      10245.42      10720.40       118.14 o
  -3   1   6       1406.12       1317.73        20.08 o
  -1   1   6        348.39        359.54         6.95 o
   1   1   6       9281.80       8978.41       140.82 o
   3   1   6       5511.72       5831.87        63.56 o
   5   1   6          2.27          0.77         2.76 o
   7   1   6      21609.07      22960.53       166.03 o
   9   1   6        656.16        631.04         9.51 o
  11   1   6        675.52        657.34         9.78 o
  13   1   6          8.57          0.95         4.24 o
  15   1   6        667.52        637.68        10.81 o
  17   1   6          6.62         10.25         5.61 o
  19   1   6        226.87        222.25         9.67 o
  21   1   6        159.78        160.20        21.44 o
 -24   2   6       2001.58       1991.65        19.76 o
 -22   2   6       3686.31       3667.87        30.72 o
 -20   2   6       1040.42       1051.96        13.64 o
 -18   2   6       1464.52       1466.83        20.78 o
 -16   2   6       6398.12       6547.99        66.13 o
 -14   2   6         86.22         78.28         6.34 o
 -12   2   6       6939.92       7091.27       117.71 o
 -10   2   6       4361.35       4317.99        66.83 o
  -8   2   6        509.86        494.53        11.80 o
  -6   2   6         13.34         16.50         2.24 o
  -4   2   6       3096.76       2941.28        26.28 o
  -2   2   6       4904.98       4681.31        46.94 o
   0   2   6       8045.90       9215.71        82.16 o
   2   2   6       3213.54       3251.14        31.23 o
   4   2   6       5123.17       5369.11        58.34 o
   6   2   6      25336.11      27895.29       265.86 o
   8   2   6        133.49        126.80        14.21 o
  10   2   6       2072.46       2007.81        24.58 o
  12   2   6       5174.34       5205.54        48.39 o
  14   2   6         11.55         15.56         4.37 o
  16   2   6       5959.76       6120.54        55.89 o
  18   2   6       3116.51       3092.55        30.67 o
  20   2   6         18.59         30.78         7.48 o
 -23   3   6        216.00        235.99         8.02 o
 -21   3   6        237.38        242.00         8.14 o
 -19   3   6        185.06        167.55        13.20 o
 -17   3   6       1219.96       1159.12        16.64 o
 -15   3   6       2041.41       2080.66        22.11 o
 -13   3   6       4986.12       5099.82        44.59 o
 -11   3   6       1055.31       1088.23        16.48 o
  -9   3   6       2134.68       2041.14        20.81 o
  -7   3   6       2967.69       2771.76        29.04 o
  -5   3   6       3505.05       3442.70        31.40 o
  -3   3   6          4.12          8.28         2.77 o
  -1   3   6         66.67         85.93         5.81 o
   1   3   6        580.25        442.11         8.81 o
   3   3   6        941.09        882.64        12.35 o
   5   3   6         53.77         60.28         8.06 o
   7   3   6        454.39        409.38        11.64 o
   9   3   6        270.75        272.86         9.32 o
  11   3   6        594.64        610.48        12.42 o
  13   3   6         24.61         23.06         4.66 o
  15   3   6        536.09        519.53         9.80 o
  17   3   6         60.05         70.47        12.86 o
  19   3   6          6.58          3.41        17.63 o
 -22   4   6        508.98        524.09        14.78 o
 -20   4   6       2461.96       2509.91        62.29 o
 -18   4   6         43.52         46.12         6.30 o
 -16   4   6          5.92          3.85         5.10 o
 -14   4   6          2.09         -5.18         5.18 o
 -12   4   6         46.24         44.27         5.43 o
 -10   4   6        641.16        673.23        12.56 o
  -8   4   6         22.10         20.07         4.88 o
  -6   4   6         67.95         84.31         7.01 o
  -4   4   6        589.34        612.30        11.00 o
  -2   4   6         35.66         82.61         6.32 o
   0   4   6        533.58        516.37        10.61 o
   2   4   6        223.51        210.57         9.21 o
   4   4   6       1282.53       1239.02        15.44 o
   6   4   6       3711.84       3803.84        34.67 o
   8   4   6       2316.31       2216.38        25.49 o
  10   4   6        212.86        213.58         8.71 o
  12   4   6         42.10         42.18         5.35 o
  14   4   6        279.29        262.93         8.98 o
  16   4   6         62.68         72.15        24.10 o
  18   4   6        398.63        363.06        19.06 o
 -19   5   6        725.30        720.64        41.45 o
 -17   5   6         26.15         25.90         6.40 o
 -15   5   6       2091.95       2117.99        26.20 o
 -13   5   6        473.60        546.49        15.55 o
 -11   5   6       1498.53       1455.67        23.66 o
  -9   5   6         20.78         11.09         4.88 o
  -7   5   6       4247.39       4107.41        49.03 o
  -5   5   6       5169.08       5195.70        66.02 o
  -3   5   6        302.81        358.71        16.61 o
  -1   5   6        260.30        215.45        15.83 o
   1   5   6       4656.23       4717.81        49.85 o
   3   5   6         10.99          7.47         6.59 o
   5   5   6       1187.90       1121.76        18.97 o
   7   5   6       1578.94       1584.81        20.89 o
   9   5   6       1900.23       2017.54        29.96 o
  11   5   6         31.60         29.37         5.78 o
  13   5   6       1295.57       1339.95        25.31 o
  15   5   6        138.28        170.91        36.69 o
 -14   6   6        678.20        607.53        29.54 o
 -12   6   6        163.70        156.05        19.49 o
 -10   6   6         73.45         61.61         8.13 o
  -8   6   6        179.80        180.68        12.56 o
  -6   6   6        131.77        129.99         8.84 o
  -4   6   6          1.09         11.49         5.34 o
  -2   6   6          3.93         26.42        12.93 o
   0   6   6         18.85         32.66        13.27 o
   2   6   6        195.16        201.22        11.39 o
   4   6   6         24.05          9.91         7.50 o
   6   6   6        158.11        163.63        17.48 o
   8   6   6        554.87        543.54        22.87 o
  10   6   6        746.96        687.92        30.49 o
  -9   7   6        335.86        317.32        17.15 o
  -7   7   6       1281.17       1334.00        36.21 o
  -5   7   6       1096.61       1126.93        24.90 o
  -3   7   6          3.26         35.26        14.29 o
  -1   7   6        479.10        485.00        19.12 o
   1   7   6       1002.29       1005.24        35.26 o
 -25   1   7         66.90         95.36        10.00 o
 -23   1   7       1908.70       1997.11        24.68 o
 -21   1   7          7.62         10.47         4.92 o
 -19   1   7        789.30        773.17        14.02 o
 -17   1   7       2337.03       2349.35        31.32 o
 -15   1   7       2063.29       1983.89        27.03 o
 -13   1   7       1413.21       1524.38        19.67 o
 -11   1   7       7669.33       7966.08        72.22 o
  -9   1   7      10133.55      10430.14        94.09 o
  -7   1   7       1272.35       1268.19        16.66 o
  -5   1   7       4156.25       4127.48        47.10 o
  -3   1   7       6198.37       6234.18       103.13 o
  -1   1   7        221.50        193.21         4.99 o
   1   1   7          2.02         -2.06         2.06 o
   3   1   7       1043.76       1252.96        16.71 o
   5   1   7       3669.46       3482.87        34.91 o
   7   1   7       8391.04       8488.51        74.15 o
   9   1   7        161.79        197.14         6.50 o
  11   1   7       1681.92       1632.17        15.80 o
  13   1   7         70.31         64.02         8.10 o
  15   1   7        769.05        754.14        12.71 o
  17   1   7        621.35        618.46        11.59 o
  19   1   7       1128.17       1106.72        16.12 o
  21   1   7        726.79        661.23        24.78 o
 -24   2   7         26.57         24.35         4.82 o
 -22   2   7        472.09        424.57         9.03 o
 -20   2   7        421.44        403.19        16.28 o
 -18   2   7        229.40        178.04        10.10 o
 -16   2   7        996.61       1030.67        20.91 o
 -14   2   7        230.65        279.43         9.87 o
 -12   2   7        696.32        524.98        12.73 o
 -10   2   7        687.64        714.23        14.07 o
  -8   2   7       4369.41       4766.83       104.26 o
  -6   2   7       1418.16       1756.40        20.31 o
  -4   2   7        101.30        138.30         4.64 o
  -2   2   7        186.54        221.85         5.99 o
   0   2   7       5609.76       5845.50        70.69 o
   2   2   7         39.77         71.21         5.52 o
   4   2   7        137.22        188.54         8.42 o
   6   2   7       2809.66       2855.52        28.61 o
   8   2   7        131.95        119.29         7.17 o
  10   2   7         72.91         61.80         5.62 o
  12   2   7         52.50         39.78         4.66 o
  14   2   7        377.89        381.55        11.36 o
  16   2   7         29.61         28.14         5.34 o
  18   2   7         11.30         10.43         6.12 o
  20   2   7        136.84        110.70        34.78 o
 -23   3   7         33.63         37.68         4.99 o
 -21   3   7        917.52        911.22        17.40 o
 -19   3   7         70.12         80.63         7.94 o
 -17   3   7       3090.56       3232.94        31.00 o
 -15   3   7        234.79        210.27         9.36 o
 -13   3   7        104.23        121.90         7.79 o
 -11   3   7        980.11        834.10        13.60 o
  -9   3   7        487.21        503.85         9.77 o
  -7   3   7        176.01        136.27         6.23 o
  -5   3   7          1.99          6.03         4.50 o
  -3   3   7        296.50        242.17         7.46 o
  -1   3   7       4204.99       4255.71        38.22 o
   1   3   7        730.78        828.71        11.62 o
   3   3   7          5.50         11.22         4.77 o
   5   3   7         58.85         79.01         5.83 o
   7   3   7       1041.28        988.46        13.01 o
   9   3   7          1.10          0.12         4.92 o
  11   3   7       1673.66       1701.06        19.18 o
  13   3   7        695.40        674.25        11.08 o
  15   3   7         20.76         43.95        11.76 o
  17   3   7         21.24         22.29         5.97 o
  19   3   7        540.12        505.91        20.96 o
 -22   4   7       1239.64       1236.53        51.50 o
 -20   4   7         47.77         60.08        13.91 o
 -18   4   7       1057.22       1140.56        18.20 o
 -16   4   7        228.01        235.63        10.37 o
 -14   4   7       1338.72       1382.83        17.12 o
 -12   4   7       2777.14       2748.95        29.42 o
 -10   4   7        724.76        733.52        14.19 o
  -8   4   7         74.94         82.50         6.63 o
  -6   4   7         49.78         46.57         5.06 o
  -4   4   7         27.02         44.31         9.81 o
  -2   4   7       1559.18       1574.19        18.64 o
   0   4   7        835.82        775.18        12.26 o
   2   4   7       1600.40       1676.11        18.63 o
   4   4   7       2240.62       2281.60        26.52 o
   6   4   7       2628.38       2768.93        28.45 o
   8   4   7         41.19         40.55         6.03 o
  10   4   7        247.79        262.08         9.42 o
  12   4   7        802.56        800.86        12.60 o
  14   4   7        183.09        220.50         8.88 o
  16   4   7        316.42        352.48        19.12 o
 -19   5   7        125.54        136.29        15.04 o
 -17   5   7       1213.36       1245.30        24.28 o
 -15   5   7       1345.16       1394.04        21.74 o
 -13   5   7         79.37         70.53         7.34 o
 -11   5   7       2598.50       2582.44        30.09 o
  -9   5   7       4371.13       4263.71        45.75 o
  -7   5   7         40.19         29.55         6.32 o
  -5   5   7       2392.72       2293.08        31.19 o
  -3   5   7       5286.91       5222.82        57.21 o
  -1   5   7         50.14         50.87         6.45 o
   1   5   7        981.76        855.86        16.36 o
   3   5   7       1117.75        957.55        21.50 o
   5   5   7        548.01        495.37        21.98 o
   7   5   7        491.48        424.96        13.89 o
   9   5   7         48.88         67.04         7.60 o
  11   5   7         49.01         43.86         6.14 o
  13   5   7        246.76        290.75        16.85 o
 -16   6   7         53.33         65.75        12.39 o
 -14   6   7         14.79         12.74         5.43 o
 -12   6   7       1394.58       1321.55        19.57 o
 -10   6   7        216.21        258.86        11.98 o
  -8   6   7        176.47        171.67         9.92 o
  -6   6   7         15.24         10.03         5.99 o
  -4   6   7         34.26         39.44         5.92 o
  -2   6   7         10.41         22.26         6.75 o
   0   6   7        538.34        563.05        17.44 o
   2   6   7        887.80        951.24        17.96 o
   4   6   7       1442.23       1477.81        22.85 o
   6   6   7        660.70        684.23        37.76 o
   8   6   7         14.32          4.52         7.62 o
  10   6   7        381.28        392.61        18.11 o
  -9   7   7         28.09         10.48         8.58 o
  -7   7   7         26.40         34.31        10.48 o
  -5   7   7         15.51         -2.86        11.44 o
  -3   7   7          0.08          1.46        13.82 o
 -26   0   8          0.86         -2.86         8.58 o
 -24   0   8        234.98        225.00        14.48 o
 -22   0   8         91.40        112.35        13.72 o
 -20   0   8        566.18        619.45        26.25 o
 -18   0   8        460.87        453.67        12.72 o
 -16   0   8       9282.31       9367.79       117.32 o
 -14   0   8       4356.69       4349.98        51.42 o
 -12   0   8       3735.93       4123.43        70.74 o
 -10   0   8        643.21        976.10        16.83 o
  -8   0   8       7627.59       7591.81       120.61 o
  -6   0   8       3729.79       4382.55        70.75 o
  -4   0   8       1745.26       1748.91        38.59 o
  -2   0   8       9663.40       9789.45       153.63 o
   0   0   8       2695.69       2686.52        45.82 o
   2   0   8       4333.28       4945.51        62.16 o
   4   0   8       1747.68       1850.21        43.83 o
   6   0   8       2137.38       2567.22        32.43 o
   8   0   8       2613.17       2626.51        33.30 o
  10   0   8       1095.23       1070.84        17.59 o
  12   0   8       6852.19       6767.23        74.22 o
  14   0   8       2157.68       2113.60        28.84 o
  16   0   8        576.79        538.50        14.50 o
  18   0   8          4.25         26.79        10.96 o
  20   0   8        420.89        390.70        20.96 o
 -25   1   8         77.21        100.70         8.38 o
 -23   1   8          0.75          7.08         5.42 o
 -21   1   8        212.93        219.38         9.78 o
 -19   1   8        304.16        314.68        10.49 o
 -17   1   8        279.05        269.65        11.16 o
 -15   1   8        126.30        134.72         9.49 o
 -13   1   8       3859.29       3954.97        45.79 o
 -11   1   8        182.65        184.00         6.61 o
  -9   1   8      17989.89      20970.79       186.52 o
  -7   1   8       2376.65       2485.02        34.98 o
  -5   1   8        188.95        146.40         4.83 o
  -3   1   8       2194.36       2150.51        30.25 o
  -1   1   8         38.89         30.35         6.48 o
   1   1   8       1989.73       2006.52        51.40 o
   3   1   8       3217.88       3387.12        55.05 o
   5   1   8        549.03        552.63         8.36 o
   7   1   8       1707.54       1718.14        18.87 o
   9   1   8        561.29        536.88         8.48 o
  11   1   8         18.93         24.61         4.18 o
  13   1   8         61.91         59.50         5.61 o
  15   1   8       1714.67       1720.88        22.37 o
  17   1   8        253.27        276.60        11.46 o
  19   1   8       1251.31       1150.81        32.51 o
 -26   2   8        471.69        444.06        20.96 o
 -24   2   8       1981.24       2005.39        21.82 o
 -22   2   8       1058.65       1087.76        14.17 o
 -20   2   8       2289.68       2255.42        31.30 o
 -18   2   8       6109.83       5933.29        60.74 o
 -16   2   8         14.36         20.52         7.57 o
 -14   2   8         60.43         60.52         5.90 o
 -12   2   8          7.60         -3.08         6.65 o
 -10   2   8         19.57         21.71         5.98 o
  -8   2   8       2597.27       2478.57        27.47 o
  -6   2   8       1771.27       1830.98        19.23 o
  -4   2   8       4002.65       4047.92        35.24 o
  -2   2   8       5671.21       5452.09        76.90 o
   0   2   8      11093.31      12127.74       133.33 o
   2   2   8       2259.47       2362.23        22.24 o
   4   2   8      15512.87      15994.69       175.91 o
   6   2   8      11059.20      11612.30       108.46 o
   8   2   8       2176.28       2215.46        23.96 o
  10   2   8      14828.75      15489.26       114.55 o
  12   2   8        633.05        656.96        10.87 o
  14   2   8        101.02        104.98         8.22 o
  16   2   8        600.92        584.88        13.79 o
  18   2   8        291.17        302.18         9.69 o
 -25   3   8        162.16        198.21        17.15 o
 -23   3   8         34.83         34.33         5.05 o
 -21   3   8        998.27       1099.48        15.30 o
 -19   3   8        202.35        259.64        16.64 o
 -17   3   8         14.55         12.29         4.77 o
 -15   3   8        379.83        432.22        10.16 o
 -13   3   8        351.51        370.20        10.28 o
 -11   3   8          4.97         -0.71         4.62 o
  -9   3   8        170.73        224.42         7.95 o
  -7   3   8       2389.39       2355.70        26.51 o
  -5   3   8       2726.74       2624.59        27.48 o
  -3   3   8         38.67         25.84         4.77 o
  -1   3   8          1.92          5.87         5.04 o
   1   3   8       1232.42       1157.12        16.17 o
   3   3   8         79.86         90.96         8.81 o
   5   3   8        348.07        347.34        14.35 o
   7   3   8       3165.71       3134.50        46.71 o
   9   3   8         70.27         72.45         5.62 o
  11   3   8       1305.40       1214.51        14.61 o
  13   3   8        104.17        101.86         6.91 o
  15   3   8         54.30         51.42        15.05 o
  17   3   8        309.83        320.10        10.78 o
 -22   4   8         51.58         37.92         7.05 o
 -20   4   8          4.01          6.79         5.58 o
 -18   4   8          1.72          2.46         5.33 o
 -16   4   8        573.80        520.85        11.84 o
 -14   4   8       2584.23       2466.17        25.33 o
 -12   4   8         88.05         83.59         7.08 o
 -10   4   8       2541.55       2428.07        36.19 o
  -8   4   8        363.75        369.19        11.18 o
  -6   4   8        162.55        162.69         8.81 o
  -4   4   8        581.58        570.01        11.23 o
  -2   4   8         89.08         62.11         6.99 o
   0   4   8       2020.24       1987.07        23.82 o
   2   4   8        130.98        119.18         8.36 o
   4   4   8          3.41         -0.71         8.87 o
   6   4   8       2024.51       2058.46        26.58 o
   8   4   8        217.01        218.24         9.69 o
  10   4   8         30.82         33.72         5.93 o
  12   4   8        197.23        185.79         8.65 o
  14   4   8       1153.79       1127.52        17.01 o
  16   4   8         28.41         20.01         9.53 o
 -19   5   8       2035.77       2116.76        52.68 o
 -17   5   8       1966.84       2109.34        27.69 o
 -15   5   8        326.36        295.58         9.91 o
 -13   5   8       2246.49       2227.01        33.15 o
 -11   5   8        358.00        311.58        10.91 o
  -9   5   8        429.86        485.94        13.66 o
  -7   5   8       5138.98       4896.99        57.53 o
  -5   5   8       1854.61       1859.10        37.94 o
  -3   5   8        164.20        191.72         9.69 o
  -1   5   8       1528.22       1510.54        19.51 o
   1   5   8        822.70        902.84        16.46 o
   3   5   8         50.37         65.36         8.07 o
   5   5   8       1207.19       1197.82        20.90 o
   7   5   8        129.57         98.05         9.25 o
   9   5   8       1596.52       1759.91        22.64 o
  11   5   8        362.38        412.56        16.25 o
  13   5   8       1167.62       1266.10        26.18 o
 -14   6   8        313.76        325.36         9.92 o
 -12   6   8          1.15          8.81         4.61 o
 -10   6   8        575.70        491.01        15.62 o
  -8   6   8       1520.99       1407.00        24.57 o
  -6   6   8        613.75        603.15        12.91 o
  -4   6   8         94.69        126.05        10.38 o
  -2   6   8        755.18        806.55        15.28 o
   0   6   8        933.00        914.42        17.96 o
   2   6   8        371.83        341.68        12.29 o
   4   6   8        907.80        890.21        16.93 o
   6   6   8        249.58        260.81        19.53 o
   8   6   8        172.04        153.94        12.69 o
  10   6   8          9.74          4.76         7.62 o
  -9   7   8         56.35         39.07         8.58 o
  -7   7   8       1072.89       1067.18        30.49 o
  -5   7   8       1669.26       1680.77        41.93 o
  -3   7   8         97.44         98.15        20.96 o
 -27   1   9        168.20        152.47        15.25 o
 -25   1   9         19.11         10.13         7.94 o
 -23   1   9       4702.52       4879.00        50.44 o
 -21   1   9       2130.69       2116.82        25.60 o
 -19   1   9        466.43        431.30        11.43 o
 -17   1   9        463.51        442.83        12.97 o
 -15   1   9       5075.68       5126.83        99.61 o
 -13   1   9        417.77        403.38        11.71 o
 -11   1   9       4486.38       4718.86        49.34 o
  -9   1   9      11298.46      11586.16       103.61 o
  -7   1   9        498.23        467.34         9.36 o
  -5   1   9        554.12        560.52         9.84 o
  -3   1   9       6064.38       6274.41        71.33 o
  -1   1   9       2531.12       2464.73        31.27 o
   1   1   9        199.81        135.04         7.00 o
   3   1   9        459.61        492.68         9.20 o
   5   1   9      15491.83      16263.22       128.21 o
   7   1   9       4730.65       4742.34        39.78 o
   9   1   9       1289.54       1332.64        15.08 o
  11   1   9          8.45          7.19         4.82 o
  13   1   9       2946.61       2850.56        31.39 o
  15   1   9        511.72        508.08        11.52 o
  17   1   9        215.58        222.81        13.75 o
  19   1   9       3165.19       3346.48        62.85 o
 -26   2   9          1.52         -4.76         9.53 o
 -24   2   9         60.32         58.43         6.15 o
 -22   2   9        115.84        127.79         7.77 o
 -20   2   9        194.19        238.07        14.03 o
 -18   2   9       3552.98       3396.89        37.93 o
 -16   2   9       3154.12       3168.42        35.88 o
 -14   2   9        230.72        250.68        11.28 o
 -12   2   9        143.44         95.38        13.45 o
 -10   2   9        342.49        376.40        11.92 o
  -8   2   9       1856.03       2216.99        23.54 o
  -6   2   9        371.65        389.08         8.03 o
  -4   2   9        670.00        522.07         9.22 o
  -2   2   9       5715.11       6082.42        55.61 o
   0   2   9        885.56        941.64        13.16 o
   2   2   9        519.57        524.67         9.66 o
   4   2   9        221.57        172.16         8.76 o
   6   2   9         78.62         93.37         7.41 o
   8   2   9        191.49        178.69         8.28 o
  10   2   9       8742.84       8690.08        76.70 o
  12   2   9          1.41         11.71         5.18 o
  14   2   9        108.14        125.29         8.62 o
  16   2   9        351.59        340.64        11.73 o
  18   2   9         18.40         27.17         6.48 o
 -25   3   9        118.92        141.03        16.20 o
 -23   3   9        627.88        643.50        11.86 o
 -21   3   9        481.44        453.19        21.63 o
 -19   3   9       2853.99       2798.85        32.85 o
 -17   3   9       5456.60       5517.81        56.68 o
 -15   3   9         28.35         34.82         5.56 o
 -13   3   9        998.80        929.57        15.70 o
 -11   3   9         84.14         74.35         7.44 o
  -9   3   9       1178.17       1051.10        15.37 o
  -7   3   9       2510.30       2391.33        22.22 o
  -5   3   9          3.35          2.79         4.64 o
  -3   3   9         12.93         30.60        11.61 o
  -1   3   9       7033.43       7221.55        62.23 o
   1   3   9        254.50        223.59         9.30 o
   3   3   9        145.49        116.78         8.05 o
   5   3   9        656.07        597.09        11.25 o
   7   3   9       1574.72       1530.47        22.23 o
   9   3   9       3830.27       4011.79        39.80 o
  11   3   9       1415.64       1417.92        16.93 o
  13   3   9        622.09        589.23        12.47 o
  15   3   9        406.64        392.90        10.81 o
  17   3   9         76.67         67.48         9.84 o
 -22   4   9        200.27        189.48        11.78 o
 -20   4   9          7.60          3.80         5.70 o
 -18   4   9         12.66         24.98         6.53 o
 -16   4   9        730.65        712.32        15.57 o
 -14   4   9        738.62        760.17        14.89 o
 -12   4   9       3952.83       3901.37        58.37 o
 -10   4   9       2119.19       2067.46        29.13 o
  -8   4   9        381.74        377.01        10.36 o
  -6   4   9       3456.64       3445.49        38.99 o
  -4   4   9       4166.93       4216.83        37.70 o
  -2   4   9          6.30         14.22         5.12 o
   0   4   9       2529.33       2441.55        26.63 o
   2   4   9        561.96        496.57        12.30 o
   4   4   9       1290.19       1358.97        18.57 o
   6   4   9       4238.08       4134.98        40.83 o
   8   4   9       2234.34       2210.30        25.07 o
  10   4   9        339.78        330.80        10.73 o
  12   4   9        853.90        880.56        13.99 o
  14   4   9          3.64          9.83        13.10 o
  16   4   9        320.46        297.31        18.11 o
 -19   5   9          7.21          3.59         8.03 o
 -17   5   9       1789.08       1942.27        25.86 o
 -15   5   9       1820.44       1933.54        23.88 o
 -13   5   9         47.35         47.54         6.04 o
 -11   5   9       1451.11       1472.72        22.95 o
  -9   5   9        878.86        890.03        24.95 o
  -7   5   9         17.66         14.31         5.37 o
  -5   5   9        562.97        549.22        13.68 o
  -3   5   9        331.75        305.05        10.57 o
  -1   5   9         26.51         29.52         6.27 o
   1   5   9        545.72        474.06        15.65 o
   3   5   9        358.34        409.63        13.57 o
   5   5   9        135.65        147.61        17.50 o
   7   5   9          2.83         16.06        11.44 o
   9   5   9        106.11        126.12        16.27 o
  11   5   9         39.40         36.84         9.28 o
  13   5   9        450.84        500.19        21.92 o
 -14   6   9        145.73        153.96         8.77 o
 -12   6   9        698.17        691.43        13.67 o
 -10   6   9        754.53        793.73        15.42 o
  -8   6   9         30.91         45.37         5.89 o
  -6   6   9         29.02         34.87         6.23 o
  -4   6   9       1836.34       1953.97        24.51 o
  -2   6   9       1172.83       1192.14        24.48 o
   0   6   9         75.69         73.56         7.29 o
   2   6   9        867.18        864.95        16.78 o
   4   6   9       2593.18       2753.54        48.17 o
   6   6   9        111.91        133.21        11.81 o
   8   6   9       2025.89       2106.73        51.46 o
  -7   7   9         70.71         80.05        15.25 o
  -5   7   9        165.97        171.53        17.15 o
 -26   0  10          1.53         -9.53         9.53 o
 -24   0  10        186.35        181.94        14.98 o
 -22   0  10       1064.35       1078.14        22.82 o
 -20   0  10        945.95        974.18        27.94 o
 -18   0  10        538.18        510.93        16.24 o
 -16   0  10        249.68        253.83        13.05 o
 -14   0  10       2094.31       1983.18        50.91 o
 -12   0  10         24.69        113.95        20.01 o
 -10   0  10       4353.94       5351.17        72.80 o
  -8   0  10      24788.08      25629.09       397.49 o
  -6   0  10      36888.54      40331.63       622.21 o
  -4   0  10          0.09         -2.86         3.66 o
  -2   0  10       4078.12       3858.04        65.02 o
   0   0  10      13949.04      14186.76       373.98 o
   2   0  10       4696.87       4917.76       119.59 o
   4   0  10        198.00        168.24         9.11 o
   6   0  10       1833.27       1621.30        22.95 o
   8   0  10        784.07        693.25        14.96 o
  10   0  10        125.00        110.03         8.51 o
  12   0  10        209.60        252.00        14.85 o
  14   0  10        920.56        985.83        22.61 o
  16   0  10         73.69         75.07        13.70 o
  18   0  10       1347.57       1244.43        36.21 o
 -27   1  10        135.54        121.02        16.20 o
 -25   1  10       1302.51       1243.41        17.39 o
 -23   1  10        611.23        620.66        14.26 o
 -21   1  10       1671.65       1641.20        19.67 o
 -19   1  10        604.87        547.97        12.49 o
 -17   1  10       3491.37       3538.60        43.46 o
 -15   1  10        537.23        488.85        14.29 o
 -13   1  10        487.81        631.70        20.22 o
 -11   1  10          0.78          4.61         4.50 o
  -9   1  10        213.73        192.39         9.29 o
  -7   1  10          0.12         -4.05         4.05 o
  -5   1  10       2109.76       2258.28        28.79 o
  -3   1  10          2.52          2.07         3.38 o
  -1   1  10         34.58         45.91         7.29 o
   1   1  10         70.04         89.74         6.70 o
   3   1  10       8809.68       9430.96        71.71 o
   5   1  10        154.98        181.81         7.70 o
   7   1  10        925.22        898.21        12.93 o
   9   1  10       2488.81       2512.28        25.32 o
  11   1  10       2683.41       2531.66        31.15 o
  13   1  10        263.43        242.58        11.92 o
  15   1  10        137.84        129.07        11.77 o
  17   1  10          4.16          8.30         6.93 o
  19   1  10        271.60        254.87        12.45 o
 -26   2  10         46.35         47.65        11.44 o
 -24   2  10        669.90        677.36        12.49 o
 -22   2  10         33.49         18.69         5.85 o
 -20   2  10        498.96        513.66        14.20 o
 -18   2  10        212.38        232.35        11.55 o
 -16   2  10        156.87        174.88        13.15 o
 -14   2  10       6173.15       6380.74        82.51 o
 -12   2  10         74.92         81.01        10.33 o
 -10   2  10       3716.61       3771.42        45.60 o
  -8   2  10       6431.04       6199.17        56.24 o
  -6   2  10       2466.93       2321.77        30.54 o
  -4   2  10         57.13         80.26         6.54 o
  -2   2  10       4740.30       4592.52        44.89 o
   0   2  10       1711.69       1550.65        15.99 o
   2   2  10          1.49          9.09         4.66 o
   4   2  10       2635.71       2665.28        29.92 o
   6   2  10        104.76        137.77        12.06 o
   8   2  10       1486.00       1343.09        21.27 o
  10   2  10        752.00        701.49        16.75 o
  12   2  10         82.55        100.34         8.63 o
  14   2  10       1367.86       1360.77        19.16 o
  16   2  10         42.65         41.10         9.46 o
  18   2  10        109.98        131.07        16.95 o
 -25   3  10         74.68         85.76        15.25 o
 -23   3  10          3.10          3.82         5.47 o
 -21   3  10        503.32        452.10        12.36 o
 -19   3  10        388.26        399.85        12.62 o
 -17   3  10       1197.85       1094.58        16.04 o
 -15   3  10       1466.06       1441.38        21.77 o
 -13   3  10       5143.26       5129.76        61.67 o
 -11   3  10       2861.10       2901.82        33.20 o
  -9   3  10        892.57        827.80        14.11 o
  -7   3  10        600.38        567.15        10.13 o
  -5   3  10          3.60          2.12         4.30 o
  -3   3  10         49.70         51.10         7.12 o
  -1   3  10        281.66        287.12        11.08 o
   1   3  10        298.99        240.44         9.36 o
   3   3  10       1147.88       1006.22        15.53 o
   5   3  10        688.54        709.79        12.19 o
   7   3  10       4131.95       4170.73        37.31 o
   9   3  10         25.90         21.93         4.87 o
  11   3  10        342.08        313.12        11.01 o
  13   3  10       1236.41       1254.42        20.25 o
  15   3  10         87.54         91.34        11.42 o
  17   3  10        438.33        414.52        19.06 o
 -22   4  10        124.60        144.49        15.41 o
 -20   4  10        328.80        345.49        12.50 o
 -18   4  10        457.06        484.64        13.40 o
 -16   4  10        403.12        347.99        13.14 o
 -14   4  10       1039.99       1037.59        15.38 o
 -12   4  10        844.48        787.62        14.85 o
 -10   4  10          1.50          4.52         5.54 o
  -8   4  10       3336.55       3240.08        36.60 o
  -6   4  10       1265.85       1260.63        17.08 o
  -4   4  10         77.25         65.77         5.67 o
  -2   4  10       1148.04        997.52        15.25 o
   0   4  10       1719.53       1598.08        21.79 o
   2   4  10       1365.22       1315.02        17.11 o
   4   4  10       1569.42       1482.98        21.34 o
   6   4  10       1243.33       1173.47        17.25 o
   8   4  10        354.36        343.46        10.78 o
  10   4  10       2026.92       1948.37        24.62 o
  12   4  10        158.89        173.30        10.56 o
  14   4  10         69.18         73.64        11.44 o
 -19   5  10       1780.30       1809.97        32.63 o
 -17   5  10          5.29          1.45        15.25 o
 -15   5  10        246.71        262.93        10.82 o
 -13   5  10       1137.13       1093.35        19.39 o
 -11   5  10          8.16          1.08         7.17 o
  -9   5  10       1784.95       1637.79        24.61 o
  -7   5  10        262.25        297.96        10.82 o
  -5   5  10        601.68        564.30        13.29 o
  -3   5  10        134.25        166.33        10.44 o
  -1   5  10         21.47         21.30         7.00 o
   1   5  10       1322.38       1390.14        22.38 o
   3   5  10       2998.00       3214.77        47.29 o
   5   5  10        964.13        943.41        24.23 o
   7   5  10         34.55         32.10         7.66 o
   9   5  10        312.17        334.13        17.09 o
  11   5  10         71.96         88.76        18.58 o
 -16   6  10        133.72        147.70        11.44 o
 -14   6  10        769.50        781.02        18.58 o
 -12   6  10         15.83          3.93         4.57 o
 -10   6  10         26.84         21.12         5.53 o
  -8   6  10        206.43        191.23        13.00 o
  -6   6  10        288.02        269.76        14.82 o
  -4   6  10        224.55        224.23        12.23 o
  -2   6  10        439.56        408.96        15.24 o
   0   6  10        202.55        236.56        15.13 o
   2   6  10        371.03        353.28        12.80 o
   4   6  10         61.28         69.94        14.91 o
   6   6  10         21.15         41.93         8.58 o
   8   6  10         29.42         68.61        13.34 o
  -5   7  10         77.75         99.10        16.20 o
 -27   1  11       1281.77       1310.18        35.26 o
 -25   1  11        216.42        207.38        10.12 o
 -23   1  11       2446.87       2531.24        37.59 o
 -21   1  11       2201.95       2228.57        30.36 o
 -19   1  11         29.39         22.51         5.98 o
 -17   1  11        996.36        889.80        32.88 o
 -15   1  11       8598.06       8662.38       111.10 o
 -13   1  11       7907.72       8083.86        91.25 o
 -11   1  11        676.08        684.40        14.24 o
  -9   1  11       2051.64       2176.62        26.05 o
  -7   1  11         19.40         16.90         4.34 o
  -5   1  11       1091.84        884.56        15.32 o
  -3   1  11        306.63        336.79        10.74 o
  -1   1  11       3894.84       3833.91        45.83 o
   1   1  11       3114.67       2836.29        36.33 o
   3   1  11       2015.43       2025.78        20.68 o
   5   1  11       1581.01       1624.09        17.92 o
   7   1  11       5975.23       6159.56        51.89 o
   9   1  11        138.23        129.57        10.34 o
  11   1  11         18.83         11.46         5.10 o
  13   1  11       2225.17       2264.95        30.17 o
  15   1  11        397.20        425.78        29.58 o
  17   1  11         34.82         39.07         6.60 o
 -26   2  11        669.59        631.69        22.87 o
 -24   2  11        205.78        198.74        15.68 o
 -22   2  11         62.92         74.06         7.69 o
 -20   2  11         76.28         84.65         8.88 o
 -18   2  11       3444.42       3463.35        77.00 o
 -16   2  11        798.11        797.47        22.42 o
 -14   2  11        250.79        209.44        15.27 o
 -12   2  11       1634.60       1600.92        22.48 o
 -10   2  11       3320.49       3095.54        46.05 o
  -8   2  11        318.10        344.40        11.76 o
  -6   2  11        646.67        682.05        12.43 o
  -4   2  11       5722.02       5318.83        42.97 o
  -2   2  11       3351.50       3293.42        30.69 o
   0   2  11        284.78        331.50        17.07 o
   2   2  11       1549.04       1532.23        26.19 o
   4   2  11        135.47        112.08         8.52 o
   6   2  11        209.04        204.93         9.22 o
   8   2  11        292.37        280.82        10.95 o
  10   2  11       1824.27       1730.37        22.58 o
  12   2  11         10.86         19.99         5.30 o
  14   2  11        759.48        739.70        24.30 o
  16   2  11         40.76         32.59         6.36 o
 -25   3  11         11.92         -8.58         8.58 o
 -23   3  11        406.89        409.93        11.20 o
 -21   3  11        678.09        695.28        13.11 o
 -19   3  11       1872.12       1908.88        27.48 o
 -17   3  11       2349.90       2292.65        25.58 o
 -15   3  11       4954.64       4656.19        55.47 o
 -13   3  11        272.67        329.64        14.68 o
 -11   3  11       3279.34       3292.66        36.62 o
  -9   3  11        262.39        210.32         9.90 o
  -7   3  11        610.84        640.75        10.80 o
  -5   3  11       1758.17       1769.22        21.11 o
  -3   3  11         46.15         75.87         6.79 o
  -1   3  11       1556.49       1489.71        17.59 o
   1   3  11       4057.58       4122.98        45.45 o
   3   3  11        489.19        426.97        11.56 o
   5   3  11        312.08        326.68        10.35 o
   7   3  11       1366.90       1276.99        17.63 o
   9   3  11       5305.37       5350.94        54.25 o
  11   3  11        599.69        603.69        11.90 o
  13   3  11       3471.15       3407.94        37.75 o
  15   3  11         76.26         92.00        20.96 o
 -22   4  11        306.48        292.12        24.78 o
 -20   4  11       1019.16       1038.44        22.27 o
 -18   4  11       1058.04       1117.80        16.85 o
 -16   4  11       2453.97       2472.82        26.62 o
 -14   4  11         22.42         20.75         5.49 o
 -12   4  11       3034.59       2990.57        34.49 o
 -10   4  11        717.72        662.62        27.37 o
  -8   4  11        705.26        661.57        14.51 o
  -6   4  11       2544.14       2644.19        37.20 o
  -4   4  11       2707.70       2555.12        27.87 o
  -2   4  11        586.38        584.19        12.33 o
   0   4  11        394.52        381.61        11.36 o
   2   4  11         62.25         59.70         9.78 o
   4   4  11         34.11         55.92         8.80 o
   6   4  11         43.22         69.50         8.04 o
   8   4  11       1177.92       1183.11        18.21 o
  10   4  11        268.15        232.00        14.73 o
  12   4  11        180.85        222.74        13.75 o
  14   4  11        148.01        160.09        17.15 o
 -19   5  11        148.65        126.33        19.06 o
 -17   5  11         42.05         37.60         9.22 o
 -15   5  11        135.35        139.61        12.53 o
 -13   5  11          3.82          3.11         5.31 o
 -11   5  11        219.94        213.46        14.99 o
  -9   5  11        319.50        319.01        13.42 o
  -7   5  11         29.36         38.48         7.01 o
  -5   5  11          5.18          0.30         6.00 o
  -3   5  11         14.44          5.59         5.83 o
  -1   5  11        257.90        300.53        11.34 o
   1   5  11          3.45          0.62         7.44 o
   3   5  11         21.58         14.32         6.98 o
   5   5  11         78.04        102.52        11.89 o
   7   5  11        306.97        309.35        35.26 o
   9   5  11          1.22         12.39        17.15 o
  11   5  11        152.01        132.46        15.25 o
 -14   6  11        509.10        538.84        18.11 o
 -12   6  11         51.33         64.64        10.43 o
 -10   6  11       2273.61       2388.35        34.46 o
  -8   6  11         81.46        121.66        10.11 o
  -6   6  11        197.62        197.87        11.13 o
  -4   6  11       3496.83       3683.22        94.88 o
  -2   6  11       2939.32       3146.83        44.01 o
   0   6  11        136.44        103.95        18.66 o
   2   6  11        842.20        813.10        17.35 o
   4   6  11       2065.66       2056.22        51.46 o
   6   6  11          2.55          1.91         8.58 o
 -26   0  12        480.84        522.11        22.87 o
 -24   0  12        337.25        334.48        21.92 o
 -22   0  12          5.04          1.71         9.34 o
 -20   0  12      14161.89      14356.15       217.94 o
 -18   0  12       9025.70       9444.80       147.20 o
 -16   0  12       1051.79        950.27        25.88 o
 -14   0  12       7190.18       6713.64       152.47 o
 -12   0  12       3145.20       2953.78        75.28 o
 -10   0  12        997.33       1109.71        28.30 o
  -8   0  12       1315.50       1173.91        26.95 o
  -6   0  12      24211.46      25973.15       390.79 o
  -4   0  12         66.81         42.99         6.70 o
  -2   0  12       2276.90       2408.13        31.66 o
   0   0  12       5566.67       5667.75        84.08 o
   2   0  12        130.48        129.02        16.13 o
   4   0  12         23.30         18.75         7.51 o
   6   0  12        167.00        170.10        16.68 o
   8   0  12       2823.81       2704.57        41.06 o
  10   0  12       3475.84       3557.33        50.97 o
  12   0  12         17.69         30.86         9.61 o
  14   0  12       2378.90       2297.87        43.78 o
  16   0  12        815.62        685.06        27.63 o
 -27   1  12         60.27         40.98        10.48 o
 -25   1  12         39.27         37.79         6.05 o
 -23   1  12        310.78        296.98        13.13 o
 -21   1  12        266.76        266.52        13.85 o
 -19   1  12        578.11        570.08        14.62 o
 -17   1  12        140.72        169.11        10.65 o
 -15   1  12        438.96        437.02        17.61 o
 -13   1  12         11.25          3.80         6.30 o
 -11   1  12         21.60          6.78         5.82 o
  -9   1  12         13.39         12.00         6.85 o
  -7   1  12        547.35        630.74        12.63 o
  -5   1  12       4920.23       5257.55        64.66 o
  -3   1  12        220.51        221.30         8.97 o
  -1   1  12         28.23         10.22         4.64 o
   1   1  12        148.96        146.46         8.85 o
   3   1  12        392.97        386.92         9.32 o
   5   1  12        836.62        815.78        14.42 o
   7   1  12          3.93         -0.25         4.57 o
   9   1  12        225.67        196.53         9.49 o
  11   1  12          5.81         18.48         6.62 o
  13   1  12          3.75         14.92         7.09 o
  15   1  12          0.53          8.96         7.32 o
  17   1  12         37.59         13.34         9.53 o
 -26   2  12        142.93        131.50        15.25 o
 -24   2  12         56.95         43.70         7.75 o
 -22   2  12       1045.11       1047.86        18.39 o
 -20   2  12       2603.95       2677.29        48.50 o
 -18   2  12        158.40        126.05        13.70 o
 -16   2  12        610.77        592.15        19.42 o
 -14   2  12         60.39         78.39        10.66 o
 -12   2  12        895.11        832.18        16.44 o
 -10   2  12        360.45        371.06        12.23 o
  -8   2  12       1829.99       1706.62        21.79 o
  -6   2  12       2270.40       2075.12        23.68 o
  -4   2  12        288.74        275.50        10.52 o
  -2   2  12        241.58        209.86        11.22 o
   0   2  12         93.37         72.03        10.24 o
   2   2  12       3126.19       3258.63        29.95 o
   4   2  12        162.04        181.95         8.59 o
   6   2  12        641.25        636.31        13.42 o
   8   2  12       1560.43       1529.74        21.14 o
  10   2  12         86.27         84.88         9.93 o
  12   2  12          6.06         -2.67         5.13 o
  14   2  12          5.10          2.20         9.36 o
  16   2  12        456.01        391.71        11.73 o
 -25   3  12        188.69        163.90        16.20 o
 -23   3  12       1016.35       1073.30        17.65 o
 -21   3  12        876.19        834.36        17.52 o
 -19   3  12        439.98        439.96        13.17 o
 -17   3  12        108.87         78.14         7.62 o
 -15   3  12       1725.64       1576.33        21.81 o
 -13   3  12         76.72         72.63         7.65 o
 -11   3  12        577.31        498.09        16.49 o
  -9   3  12       3282.54       3151.69        33.31 o
  -7   3  12        443.29        444.06        12.46 o
  -5   3  12         80.80         85.87         9.80 o
  -3   3  12        517.74        520.38        15.45 o
  -1   3  12        782.87        754.33        22.52 o
   1   3  12        771.82        837.51        14.48 o
   3   3  12       1174.94       1169.60        17.17 o
   5   3  12        438.93        416.28        11.35 o
   7   3  12          0.67          3.58         4.80 o
   9   3  12       2676.45       2712.51        31.28 o
  11   3  12        561.26        581.90        13.56 o
  13   3  12        630.40        584.95        14.66 o
  15   3  12         95.55        115.51        10.20 o
 -22   4  12         35.94         49.28        16.68 o
 -20   4  12        961.83        873.00        15.94 o
 -18   4  12       1137.55       1086.08        16.58 o
 -16   4  12         91.77         64.85         6.46 o
 -14   4  12       4555.42       4675.58        49.31 o
 -12   4  12       1708.39       1734.59        23.40 o
 -10   4  12        338.89        348.05        13.83 o
  -8   4  12       3246.76       3271.32        41.52 o
  -6   4  12        661.16        687.40        14.12 o
  -4   4  12         78.66         59.56         6.46 o
  -2   4  12        910.19        840.41        14.50 o
   0   4  12        512.81        445.90        13.62 o
   2   4  12        877.15        910.81        15.23 o
   4   4  12        344.51        283.44        13.02 o
   6   4  12        115.25        135.35        13.88 o
   8   4  12        798.09        832.23        16.39 o
  10   4  12        197.30        188.48        10.66 o
  12   4  12        189.46        187.93         9.57 o
 -19   5  12        300.33        365.92        27.63 o
 -17   5  12        308.11        286.41        10.45 o
 -15   5  12        616.15        672.27        12.95 o
 -13   5  12        131.28        127.68        11.92 o
 -11   5  12        230.41        251.32        11.39 o
  -9   5  12        298.80        305.30        15.12 o
  -7   5  12       2626.25       2587.26        39.59 o
  -5   5  12        245.02        206.60        13.01 o
  -3   5  12        662.59        689.33        16.61 o
  -1   5  12        946.38        979.21        17.31 o
   1   5  12         81.62         90.29         8.01 o
   3   5  12        107.21        116.89        10.48 o
   5   5  12         50.96         58.24        14.63 o
   7   5  12         74.91         84.03        10.56 o
   9   5  12        455.55        482.68        16.25 o
 -14   6  12        291.84        285.09        10.72 o
 -12   6  12         96.49         93.88         9.36 o
 -10   6  12          2.39          7.29         7.33 o
  -8   6  12         55.17         47.78         7.58 o
  -6   6  12       1246.06       1176.18        26.56 o
  -4   6  12        333.18        294.39        12.84 o
  -2   6  12        126.97        130.78        12.65 o
   0   6  12        216.44        248.05        12.73 o
   2   6  12          0.57         -7.05         7.05 o
   4   6  12         11.40         25.74        12.39 o
 -25   1  13        441.47        465.93        12.45 o
 -23   1  13         14.63         23.99         7.42 o
 -21   1  13        191.29        200.41        12.96 o
 -19   1  13        132.26        110.07        12.00 o
 -17   1  13          4.08          3.44         6.14 o
 -15   1  13        112.00        137.90        18.71 o
 -13   1  13        662.95        670.88        18.96 o
 -11   1  13        251.48        212.54        21.61 o
  -9   1  13       2692.44       2886.81        51.58 o
  -7   1  13        294.60        208.72        10.77 o
  -5   1  13       3011.91       2785.06        31.75 o
  -3   1  13       1590.53       1577.52        22.98 o
  -1   1  13       1159.11       1129.76        16.94 o
   1   1  13       1429.38       1287.92        17.15 o
   3   1  13        429.45        415.12        11.06 o
   5   1  13        116.96         88.15         7.88 o
   7   1  13       4158.19       4192.98        41.66 o
   9   1  13         57.11         48.26         8.00 o
  11   1  13          0.71         11.79         6.78 o
  13   1  13        307.59        340.79        14.16 o
  15   1  13        896.24        916.20        17.35 o
 -26   2  13        186.47        199.16        16.20 o
 -24   2  13          1.07          4.31         6.01 o
 -22   2  13        272.27        281.44        12.23 o
 -20   2  13         28.45         28.21         6.41 o
 -18   2  13         11.52         19.32        18.11 o
 -16   2  13       2440.36       2318.27        45.80 o
 -14   2  13       4143.28       4295.27        51.30 o
 -12   2  13       1428.82       1450.42        23.40 o
 -10   2  13        365.61        295.72        10.26 o
  -8   2  13        947.42        931.25        20.91 o
  -6   2  13         18.11         19.33         6.53 o
  -4   2  13       1516.25       1493.73        20.77 o
  -2   2  13        132.58        161.42         9.48 o
   0   2  13         22.13         11.71         5.27 o
   2   2  13       2657.97       2573.29        30.65 o
   4   2  13        602.59        556.78        13.23 o
   6   2  13        341.01        319.55        19.46 o
   8   2  13        148.78        151.28        10.31 o
  10   2  13          7.07         -3.73         5.69 o
  12   2  13       1792.90       1705.00        24.30 o
  14   2  13       1317.24       1181.65        25.58 o
 -23   3  13         67.95         76.87         8.03 o
 -21   3  13        535.83        543.87        13.70 o
 -19   3  13         12.24         23.95         6.80 o
 -17   3  13        699.93        746.80        16.51 o
 -15   3  13       5531.62       5545.44        57.32 o
 -13   3  13       1815.58       1740.75        25.94 o
 -11   3  13       3173.87       3327.19        37.23 o
  -9   3  13        228.94        233.84        10.08 o
  -7   3  13       2082.57       1976.58        25.18 o
  -5   3  13       5519.87       5590.24        52.45 o
  -3   3  13        900.27        925.39        14.95 o
  -1   3  13        228.09        210.45         9.96 o
   1   3  13       4760.38       4959.74        47.64 o
   3   3  13        677.56        662.30        13.44 o
   5   3  13        433.32        423.04        11.76 o
   7   3  13       2171.96       2168.02        27.39 o
   9   3  13        604.15        584.04        14.60 o
  11   3  13        308.74        309.27        10.82 o
  13   3  13       4131.03       3980.87        51.71 o
 -22   4  13        322.53        391.65        19.06 o
 -20   4  13        108.80        106.79         9.02 o
 -18   4  13          6.38         12.04         5.30 o
 -16   4  13          4.74         15.43         5.17 o
 -14   4  13        198.50        180.41        10.29 o
 -12   4  13        552.49        567.11        13.73 o
 -10   4  13       1010.73        994.06        19.52 o
  -8   4  13        677.16        633.85        17.12 o
  -6   4  13         27.49         25.08         7.32 o
  -4   4  13          2.68         -5.93         6.54 o
  -2   4  13         49.72         51.90         8.72 o
   0   4  13        442.22        401.43        14.52 o
   2   4  13        644.96        609.22        16.37 o
   4   4  13        294.24        318.49        11.52 o
   6   4  13       1770.86       1817.28        23.66 o
   8   4  13         16.26         18.64         5.52 o
  10   4  13        225.11        199.72         9.41 o
  12   4  13         33.12         14.02         6.22 o
 -19   5  13        107.94        117.21        13.34 o
 -17   5  13         46.04         60.71        10.30 o
 -15   5  13        109.43        123.81        12.73 o
 -13   5  13        239.43        246.35        10.39 o
 -11   5  13        312.55        302.95        13.04 o
  -9   5  13         35.77         19.53         6.22 o
  -7   5  13          8.21         25.47         7.09 o
  -5   5  13        702.29        623.17        34.78 o
  -3   5  13         78.05         70.41        10.59 o
  -1   5  13         46.81         22.34         6.17 o
   1   5  13        171.69        150.67        12.42 o
   3   5  13         24.51         44.47        19.85 o
   5   5  13        474.63        481.54        15.17 o
   7   5  13         82.67         91.20        10.98 o
   9   5  13         57.50         55.27        13.34 o
 -14   6  13        251.23        272.54        15.25 o
 -12   6  13         68.55         62.89        13.34 o
 -10   6  13       1998.03       2066.70        52.41 o
  -8   6  13        493.75        492.59        13.65 o
  -6   6  13          0.19          6.46        10.01 o
  -4   6  13        305.49        356.29        16.73 o
  -2   6  13        947.20       1042.99        24.73 o
   0   6  13         34.64         43.58        15.72 o
   2   6  13        563.67        552.70        16.13 o
   4   6  13       1774.77       1741.76        43.83 o
 -26   0  14       2333.61       2240.14        55.27 o
 -24   0  14       1064.23       1224.41        37.16 o
 -22   0  14        162.29        155.23        23.82 o
 -20   0  14      10546.50      10905.18       240.14 o
 -18   0  14       2921.10       3032.91        54.89 o
 -16   0  14       3922.74       3995.33        68.37 o
 -14   0  14      10679.96      11286.26       248.71 o
 -12   0  14      17362.04      18452.54       396.42 o
 -10   0  14       1152.42       1043.01        27.91 o
  -8   0  14       1488.08       1399.33        30.65 o
  -6   0  14      14737.13      14852.76       443.06 o
  -4   0  14         55.72         95.92        11.07 o
  -2   0  14       8922.77       9807.96       122.85 o
   0   0  14       2277.21       2236.01        36.09 o
   2   0  14       4523.10       4775.41        64.53 o
   4   0  14        290.62        213.27        13.56 o
   6   0  14        158.16         90.61        10.06 o
   8   0  14       3868.28       3864.78        54.64 o
  10   0  14       3373.73       3376.89        48.77 o
  12   0  14         94.66         78.77        12.59 o
  14   0  14        526.66        561.18        25.73 o
  16   0  14       2891.13       3007.15        66.70 o
 -25   1  14        241.66        219.60        16.95 o
 -23   1  14         73.19         64.34         9.49 o
 -21   1  14        473.31        423.78        15.28 o
 -19   1  14         97.07        129.21        12.04 o
 -17   1  14        494.84        420.85        16.60 o
 -15   1  14          2.40          6.79        11.88 o
 -13   1  14        791.10        721.16        17.76 o
 -11   1  14         18.92         25.41        10.93 o
  -9   1  14        439.85        457.90        16.91 o
  -7   1  14        136.18        112.56        12.00 o
  -5   1  14        881.27        823.54        20.49 o
  -3   1  14        131.35        131.21        10.14 o
  -1   1  14       1269.00       1338.99        19.88 o
   1   1  14        214.87        236.00         9.36 o
   3   1  14        146.96        131.03         8.74 o
   5   1  14       1179.11       1208.32        17.53 o
   7   1  14        297.89        315.75        12.29 o
   9   1  14         16.75         16.71         7.84 o
  11   1  14          2.63          3.20         6.60 o
  13   1  14         69.43         43.08         6.56 o
  15   1  14        296.51        329.44        11.70 o
 -26   2  14        602.31        600.25        21.92 o
 -24   2  14         61.81         79.55         8.98 o
 -22   2  14        378.56        386.88        19.06 o
 -20   2  14        438.89        431.47        14.62 o
 -18   2  14        334.31        317.09        15.82 o
 -16   2  14        181.42        189.42        36.21 o
 -14   2  14       2730.94       2493.86        40.28 o
 -12   2  14       4458.62       4437.24        53.12 o
 -10   2  14         28.58         28.46         7.10 o
  -8   2  14        654.68        612.94        16.45 o
  -6   2  14        400.31        361.22        11.20 o
  -4   2  14        763.60        704.77        13.30 o
  -2   2  14        479.97        448.51        13.26 o
   0   2  14       2792.32       2711.13        31.60 o
   2   2  14       4045.43       3851.04        42.09 o
   4   2  14       1509.43       1472.83        21.03 o
   6   2  14        124.30        140.26        10.18 o
   8   2  14        910.41        916.64        17.73 o
  10   2  14       2554.14       2396.65        31.79 o
  12   2  14         10.66          7.03         7.35 o
  14   2  14        175.89        219.90        12.97 o
 -23   3  14        984.82        988.52        37.64 o
 -21   3  14        125.39        111.16        14.88 o
 -19   3  14         14.50          7.78         5.78 o
 -17   3  14       1948.82       1804.15        30.61 o
 -15   3  14       1179.92       1188.69        19.96 o
 -13   3  14          0.51         -0.78         6.76 o
 -11   3  14       4156.72       4078.09        44.14 o
  -9   3  14        424.59        417.90        13.10 o
  -7   3  14        453.98        442.56        13.02 o
  -5   3  14       1185.65       1109.00        16.97 o
  -3   3  14       2744.18       2776.15        30.35 o
  -1   3  14       4686.55       4588.55        48.88 o
   1   3  14        133.93        155.17        12.66 o
   3   3  14       1095.67       1050.82        17.72 o
   5   3  14       1005.09        978.26        19.38 o
   7   3  14         69.81         72.66         8.53 o
   9   3  14         62.64         46.66         5.69 o
  11   3  14       1514.78       1635.49        22.63 o
  13   3  14        244.97        220.72        16.31 o
 -22   4  14        337.84        357.35        19.06 o
 -20   4  14        751.33        732.37        18.98 o
 -18   4  14       1062.21       1105.47        16.36 o
 -16   4  14          0.03         -5.83         5.83 o
 -14   4  14        848.22        817.08        17.40 o
 -12   4  14       4806.86       4586.03        76.20 o
 -10   4  14          7.56          4.95         6.51 o
  -8   4  14        683.65        638.41        16.56 o
  -6   4  14       1538.28       1561.00        33.42 o
  -4   4  14        317.13        294.24        11.38 o
  -2   4  14          0.83         -5.67         5.67 o
   0   4  14         47.88         38.69         6.82 o
   2   4  14        270.23        271.78        12.36 o
   4   4  14        737.49        723.14        15.74 o
   6   4  14         83.56         81.01         8.81 o
   8   4  14        105.01        117.65         9.17 o
  10   4  14        491.95        474.83        13.77 o
 -19   5  14        175.05        191.54        15.25 o
 -17   5  14        643.10        684.54        15.09 o
 -15   5  14        115.87        114.79         9.25 o
 -13   5  14        493.44        467.22        13.04 o
 -11   5  14        249.20        234.52        11.86 o
  -9   5  14       1211.90       1293.80        23.78 o
  -7   5  14       1884.75       1853.78        30.80 o
  -5   5  14        958.53        897.27        40.05 o
  -3   5  14       4111.65       4176.48        45.39 o
  -1   5  14       1283.24       1326.12        34.98 o
   1   5  14        575.06        588.05        16.08 o
   3   5  14        438.78        456.44        14.52 o
   5   5  14        337.46        371.43        13.80 o
   7   5  14        440.35        461.95        14.10 o
 -12   6  14         28.88         26.71         7.15 o
 -10   6  14        197.75        161.64        10.30 o
  -8   6  14        141.14        107.68        12.39 o
  -4   6  14        179.21        222.99        13.82 o
  -2   6  14         72.46         88.62        14.29 o
   0   6  14        270.29        272.54        19.06 o
   2   6  14          0.55         13.34         9.53 o
 -25   1  15        144.09        176.14        11.49 o
 -23   1  15        107.67        100.42        13.02 o
 -21   1  15       1013.67       1016.65        21.77 o
 -19   1  15       1609.13       1646.01        35.71 o
 -17   1  15       6191.14       6213.39       117.89 o
 -15   1  15       1987.24       1950.38        49.08 o
 -13   1  15         65.49        112.04        17.36 o
 -11   1  15       6425.36       6238.36        94.93 o
  -9   1  15         36.52         28.36         7.35 o
  -7   1  15        827.94        798.17        16.01 o
  -5   1  15       3712.09       3611.77        43.82 o
  -3   1  15       9705.04      10208.18        99.14 o
  -1   1  15        114.23        112.55        11.91 o
   1   1  15       1691.36       1756.71        19.92 o
   3   1  15       1915.87       1926.60        22.85 o
   5   1  15       1795.47       1748.82        21.42 o
   7   1  15        167.70        196.50        10.77 o
   9   1  15        382.99        395.16        12.80 o
  11   1  15        278.03        305.33        11.42 o
  13   1  15        611.61        647.06        14.99 o
 -24   2  15        100.01         89.65        11.45 o
 -22   2  15        104.49         81.05        12.14 o
 -20   2  15         24.29         24.30         7.04 o
 -18   2  15        140.77        138.23        15.32 o
 -16   2  15       2429.66       2316.47        45.82 o
 -14   2  15         67.91         67.47        11.45 o
 -12   2  15         24.94          8.38         6.50 o
 -10   2  15       1037.76       1100.60        18.64 o
  -8   2  15       4815.92       4761.73        62.46 o
  -6   2  15        811.46        870.23        16.11 o
  -4   2  15        121.26        106.80         8.54 o
  -2   2  15        130.23        115.97         9.04 o
   0   2  15        520.32        551.32        13.05 o
   2   2  15        442.52        439.77        12.90 o
   4   2  15         26.65         36.81         5.84 o
   6   2  15        342.21        336.38        20.22 o
   8   2  15         13.12         22.76         7.43 o
  10   2  15        132.31        133.08         9.36 o
  12   2  15       1819.31       1710.60        34.35 o
  14   2  15         11.62         13.60         7.05 o
 -23   3  15         42.99         48.99        29.06 o
 -21   3  15        172.66        172.65        11.62 o
 -19   3  15        496.93        497.99        18.59 o
 -17   3  15       3369.00       3276.27        36.52 o
 -15   3  15         18.54         45.99         7.11 o
 -13   3  15        143.49        159.42        11.56 o
 -11   3  15        191.59        197.57        13.68 o
  -9   3  15       6451.83       6569.19       121.38 o
  -7   3  15       2704.31       2783.25        39.93 o
  -5   3  15       6496.10       6594.55        97.77 o
  -3   3  15       2140.62       2132.74        27.60 o
  -1   3  15        372.95        370.36        11.93 o
   1   3  15       2284.09       2285.15        28.36 o
   3   3  15       1182.37       1165.51        18.37 o
   5   3  15          6.97         10.48         6.60 o
   7   3  15        644.70        642.75        16.49 o
   9   3  15          6.71         14.27         5.21 o
  11   3  15        940.44        942.52        25.36 o
 -22   4  15        340.91        393.56        20.01 o
 -20   4  15         76.50         80.48        13.43 o
 -18   4  15          0.75          5.32         6.23 o
 -16   4  15        739.95        780.90        14.17 o
 -14   4  15       1369.09       1260.09        27.92 o
 -12   4  15       1452.78       1429.83        30.20 o
 -10   4  15       1596.56       1582.96        35.26 o
  -8   4  15        204.23        207.95        18.02 o
  -6   4  15       1208.06       1187.89        21.03 o
  -4   4  15        827.50        752.80        19.26 o
  -2   4  15        513.13        440.91        13.32 o
   0   4  15        963.80       1001.21        19.13 o
   2   4  15        388.38        423.71        13.02 o
   4   4  15        240.71        233.79        12.26 o
   6   4  15        486.46        496.72        17.85 o
   8   4  15        562.02        557.75        11.84 o
  10   4  15          1.94         10.42         5.67 o
 -17   5  15        126.08        121.70        10.30 o
 -15   5  15          0.01         11.21         5.70 o
 -13   5  15         86.11         98.72        26.21 o
 -11   5  15        498.83        487.28        20.44 o
  -9   5  15         10.88          5.24         8.10 o
  -7   5  15         15.14          8.58        10.48 o
  -5   5  15          6.29         -7.62        10.48 o
  -3   5  15        100.73         88.91        10.08 o
  -1   5  15         11.37          1.37         5.92 o
   1   5  15         23.40         32.49         6.73 o
   3   5  15         36.40         67.60        18.43 o
   5   5  15        144.63        183.80        13.82 o
 -12   6  15         49.90         56.92         7.15 o
 -10   6  15       1000.22       1074.24        21.53 o
  -8   6  15        924.55        926.15        29.54 o
  -6   6  15        174.42        229.42        12.34 o
  -4   6  15        143.48        171.99        12.26 o
  -2   6  15        561.44        659.33        23.82 o
   0   6  15       1094.07       1242.52        32.40 o
 -22   0  16         44.44         61.19        10.04 o
 -20   0  16       1875.19       2021.12        40.76 o
 -18   0  16       4977.32       4448.12        75.11 o
 -16   0  16       2774.61       2466.89        46.80 o
 -14   0  16       2333.77       2170.57        61.94 o
 -12   0  16        771.50        631.00        48.12 o
 -10   0  16        249.03        260.86        18.04 o
  -8   0  16         42.81         30.00        13.34 o
  -6   0  16        163.55        179.15        21.92 o
  -4   0  16       1830.75       1691.93        35.04 o
  -2   0  16        963.51        804.36        23.66 o
   0   0  16       1006.54       1097.29        22.54 o
   2   0  16        218.76        187.30        13.56 o
   4   0  16        213.40        221.58        13.34 o
   6   0  16        108.54        173.25        12.92 o
   8   0  16        339.93        311.92        14.83 o
  10   0  16       3864.34       3910.70        66.02 o
  12   0  16         53.06         34.40         9.05 o
  14   0  16        759.87        791.79        23.82 o
 -25   1  16        236.63        301.14        14.41 o
 -23   1  16        168.96        177.20        25.25 o
 -21   1  16          0.95         15.30         7.16 o
 -19   1  16          4.32          9.41         6.97 o
 -17   1  16       1104.86       1061.57        24.16 o
 -15   1  16          0.59         15.67         8.12 o
 -13   1  16        486.65        454.59        22.43 o
 -11   1  16        111.16        104.52        10.49 o
  -9   1  16       2426.65       2504.63        38.24 o
  -7   1  16         78.35         53.17         7.54 o
  -5   1  16       1864.04       1795.37        46.38 o
  -3   1  16       3476.50       3558.00        39.53 o
  -1   1  16       1735.16       1722.90        22.94 o
   1   1  16        584.90        563.80        16.49 o
   3   1  16         18.54         35.80         5.32 o
   5   1  16        996.09        968.76        15.42 o
   7   1  16        109.49        133.96        10.30 o
   9   1  16          0.34         -4.36         6.72 o
  11   1  16         22.24         25.80         6.40 o
  13   1  16         27.97         29.48         5.73 o
 -24   2  16        684.51        732.80        18.19 o
 -22   2  16        428.41        497.42        14.63 o
 -20   2  16          9.98         17.73         6.67 o
 -18   2  16        277.08        333.24        17.39 o
 -16   2  16        372.47        372.41        16.27 o
 -14   2  16       1182.98       1106.61        28.61 o
 -12   2  16       3271.50       3243.20        42.03 o
 -10   2  16       1482.64       1390.87        20.95 o
  -8   2  16       1862.13       1822.59        24.04 o
  -6   2  16       1822.96       1793.60        23.91 o
  -4   2  16       1318.69       1282.04        17.71 o
  -2   2  16       1919.01       1945.10        24.95 o
   0   2  16        391.93        360.59        11.32 o
   2   2  16         67.50         65.32         7.96 o
   4   2  16        964.23       1014.58        18.90 o
   6   2  16          4.19          5.52         5.91 o
   8   2  16        151.59        127.03        10.75 o
  10   2  16        645.59        583.88        12.73 o
  12   2  16         74.72        106.00        14.20 o
 -23   3  16        805.54        796.25        18.87 o
 -21   3  16        983.02        958.14        19.66 o
 -19   3  16        643.02        657.00        17.20 o
 -17   3  16        145.15        124.95        10.17 o
 -15   3  16        319.35        329.74        16.15 o
 -13   3  16       2179.98       2080.01        54.81 o
 -11   3  16        538.55        516.98        21.90 o
  -9   3  16       1182.97       1073.82        19.60 o
  -7   3  16        832.35        778.01        15.43 o
  -5   3  16       1055.41       1037.03        17.39 o
  -3   3  16        349.70        332.49        13.78 o
  -1   3  16        182.65        165.68        10.22 o
   1   3  16        670.90        690.91        14.30 o
   3   3  16         78.33         72.99        10.52 o
   5   3  16        244.46        256.05        10.79 o
   7   3  16         27.62         30.60         5.24 o
   9   3  16        215.77        233.98        10.63 o
  11   3  16         76.84         89.35        14.43 o
 -20   4  16        732.69        722.02        18.52 o
 -18   4  16        350.70        362.91        10.82 o
 -16   4  16         24.85          4.76         5.18 o
 -14   4  16        456.69        389.42        17.17 o
 -12   4  16       1944.27       1924.26        31.69 o
 -10   4  16        905.70        891.84        40.02 o
  -8   4  16         12.01         11.81         7.48 o
  -6   4  16          6.19          4.14         6.22 o
  -4   4  16         34.86         50.80         7.66 o
  -2   4  16       2046.38       1991.68        28.53 o
   0   4  16         54.39         48.76         8.02 o
   2   4  16        666.43        668.24        15.42 o
   4   4  16       1363.42       1404.72        21.29 o
   6   4  16          7.80          5.72         5.36 o
   8   4  16        124.40        129.33        11.55 o
 -17   5  16        805.09        912.79        19.20 o
 -15   5  16         22.52         21.97         5.70 o
 -13   5  16        224.95        249.75        26.48 o
 -11   5  16         42.38         14.29         9.53 o
  -9   5  16          4.87          3.81         6.37 o
  -7   5  16        781.22        806.85        21.22 o
  -5   5  16       1031.45        940.75        22.88 o
  -3   5  16        165.77        156.85        13.61 o
  -1   5  16        259.02        293.06        11.32 o
   1   5  16        244.71        240.22        23.82 o
   3   5  16        296.35        283.78        13.13 o
   5   5  16        337.79        329.83        26.21 o
 -10   6  16        530.60        587.72        14.38 o
  -8   6  16          6.91          5.72         9.53 o
  -6   6  16        179.25        189.63        20.01 o
  -4   6  16        382.35        344.96        16.20 o
 -25   1  17        672.58        652.61        18.72 o
 -23   1  17       2208.08       2224.55        33.70 o
 -21   1  17        264.26        299.12        27.16 o
 -19   1  17        255.04        263.16        12.74 o
 -17   1  17       3633.00       3604.93        64.35 o
 -15   1  17       1246.99       1200.78        25.06 o
 -13   1  17        686.70        744.26        19.97 o
 -11   1  17       7527.55       7465.05        83.95 o
  -9   1  17       4374.86       4274.71        51.06 o
  -7   1  17        189.62        205.09        11.01 o
  -5   1  17         68.40         63.34         9.77 o
  -3   1  17       1639.70       1626.82        22.35 o
  -1   1  17         73.59         74.07         8.12 o
   1   1  17       3085.50       3073.76        35.27 o
   3   1  17       1745.67       1695.72        23.36 o
   5   1  17       1320.77       1289.32        19.16 o
   7   1  17          2.61         -4.47         5.14 o
   9   1  17        515.64        527.89        12.59 o
  11   1  17        487.14        490.05        12.96 o
 -24   2  17         61.47         86.11        11.10 o
 -22   2  17          7.63         10.78         8.94 o
 -20   2  17        447.89        421.66        14.64 o
 -18   2  17          0.13         -7.10         7.10 o
 -16   2  17         89.39         95.88        14.20 o
 -14   2  17        580.75        505.92        20.18 o
 -12   2  17        776.61        808.70        18.85 o
 -10   2  17       2234.80       2225.99        32.67 o
  -8   2  17       1217.50       1198.16        25.03 o
  -6   2  17       1542.05       1500.05        23.94 o
  -4   2  17        276.42        288.71        14.00 o
  -2   2  17       1809.80       1815.36        27.25 o
   0   2  17        125.74        109.44         8.31 o
   2   2  17        496.77        476.17        12.16 o
   4   2  17        508.79        495.16        13.79 o
   6   2  17        182.89        169.62         9.32 o
   8   2  17          7.31         15.25         5.11 o
  10   2  17        327.35        339.47        10.43 o
 -23   3  17        321.29        304.94        12.07 o
 -21   3  17        171.45        188.68        12.13 o
 -19   3  17        867.05        809.90        32.79 o
 -17   3  17       1015.13        932.86        17.42 o
 -15   3  17        801.26        818.15        19.62 o
 -13   3  17       3555.34       3447.43        98.77 o
 -11   3  17         26.54         17.72         7.24 o
  -9   3  17       4896.69       4871.94        66.54 o
  -7   3  17        115.57        104.32         8.68 o
  -5   3  17       1976.90       1960.03        29.17 o
  -3   3  17        130.42        154.38         9.60 o
  -1   3  17        772.01        772.77        16.87 o
   1   3  17        155.69        156.71        10.62 o
   3   3  17        928.68        922.53        15.72 o
   5   3  17        257.75        250.74        10.32 o
   7   3  17          7.60          7.03         4.92 o
   9   3  17         83.09         91.15         9.53 o
 -20   4  17       1404.26       1442.01        29.97 o
 -18   4  17        610.37        607.11        12.85 o
 -16   4  17        220.30        218.69        10.31 o
 -14   4  17        710.92        715.65        21.32 o
 -12   4  17        863.52        820.96        31.45 o
 -10   4  17        408.27        431.28        21.63 o
  -8   4  17       1255.28       1224.34        42.41 o
  -6   4  17         98.11         71.51         9.90 o
  -4   4  17        838.10        848.92        25.58 o
  -2   4  17        360.46        358.93        11.75 o
   0   4  17       1208.14       1161.06        19.94 o
   2   4  17        639.52        648.56        13.69 o
   4   4  17         85.99         96.25         9.46 o
   6   4  17        306.99        302.11        11.45 o
 -17   5  17        442.83        415.48        18.11 o
 -15   5  17        171.75        157.96        10.04 o
 -13   5  17         17.49          8.95         8.90 o
 -11   5  17        334.78        314.47        18.11 o
  -9   5  17        859.40        788.98        20.49 o
  -7   5  17         26.55         13.09         6.37 o
  -5   5  17          4.87          4.38         6.64 o
  -3   5  17       1279.89       1243.90        21.97 o
  -1   5  17         64.48         62.85         8.53 o
   1   5  17          6.45          6.14         5.95 o
   3   5  17         10.29          9.53         6.67 o
 -24   0  18        143.84        114.35        16.20 o
 -22   0  18         16.76         33.21        11.44 o
 -20   0  18         54.34         38.01        13.34 o
 -18   0  18       2541.79       2434.44        64.80 o
 -16   0  18         76.90         97.98        14.48 o
 -14   0  18        672.18        684.11        35.26 o
 -12   0  18       1081.96        916.08        33.83 o
 -10   0  18        618.85        610.24        28.59 o
  -8   0  18        849.46        870.11        32.40 o
  -6   0  18       3853.37       3795.38        64.69 o
  -4   0  18       3720.70       3664.61        63.34 o
  -2   0  18        479.18        548.68        47.17 o
   0   0  18         42.89         62.04         8.88 o
   2   0  18         58.38         62.45         8.58 o
   4   0  18       1618.98       1650.54        35.04 o
   6   0  18        114.93         88.31        12.98 o
   8   0  18        675.95        554.12        16.05 o
  10   0  18        918.91        932.65        41.93 o
 -25   1  18          6.00          9.53        11.44 o
 -23   1  18       1215.26       1275.55        23.21 o
 -21   1  18         52.71         40.40         7.69 o
 -19   1  18         19.09         -7.05         7.05 o
 -17   1  18       1435.84       1296.58        34.31 o
 -15   1  18        221.43        167.49        16.45 o
 -13   1  18       3765.66       3772.09        70.04 o
 -11   1  18       1595.45       1513.13        24.63 o
  -9   1  18        486.84        449.12        13.40 o
  -7   1  18       1136.15       1119.52        19.40 o
  -5   1  18       1121.72       1162.51        21.06 o
  -3   1  18        537.02        529.70        13.14 o
  -1   1  18        153.54        167.58        10.02 o
   1   1  18        751.50        787.31        14.96 o
   3   1  18        129.11        143.26         9.69 o
   5   1  18         15.82         30.20         5.60 o
   7   1  18        276.38        272.12        10.39 o
   9   1  18        150.03        157.26         8.88 o
  11   1  18        117.47        124.21        10.30 o
 -24   2  18        206.55        216.82        11.78 o
 -22   2  18        102.99         86.60        11.44 o
 -20   2  18         17.90         29.23         9.96 o
 -18   2  18        509.09        466.53        22.35 o
 -14   2  18       2111.37       2059.50        34.55 o
 -12   2  18         47.24         67.04        14.77 o
 -10   2  18         16.94         11.61         5.45 o
  -8   2  18        579.38        591.89        13.69 o
  -6   2  18       1592.27       1606.75        25.03 o
  -4   2  18       3409.93       3429.86        35.11 o
  -2   2  18       7119.79       7287.86        67.09 o
   0   2  18       2925.34       2977.14        31.44 o
   2   2  18       2216.87       2071.18        34.21 o
   4   2  18       3157.87       3271.66        36.68 o
   6   2  18        980.99       1044.23        17.27 o
   8   2  18        139.34        138.16         8.45 o
  10   2  18       1245.25       1353.02        18.32 o
 -23   3  18          5.48          1.69         5.95 o
 -21   3  18         19.65         22.72        10.96 o
 -19   3  18         67.52         78.57        12.39 o
 -17   3  18        466.34        389.35        16.00 o
 -15   3  18       1031.44       1083.26        23.16 o
 -13   3  18         71.14         79.32        12.86 o
 -11   3  18        354.06        367.41        36.21 o
  -9   3  18          8.29         13.41         7.83 o
  -7   3  18        870.43        850.38        18.04 o
  -5   3  18        124.40        135.57        12.87 o
  -3   3  18        220.47        208.27        10.35 o
  -1   3  18         12.45         10.52         6.14 o
   1   3  18        765.63        739.12        13.86 o
   3   3  18        187.62        160.57        10.62 o
   5   3  18         16.15          4.18         4.67 o
   7   3  18        324.11        304.30        14.10 o
 -20   4  18        272.77        244.90        18.11 o
 -18   4  18          4.07          6.04         7.49 o
 -16   4  18        382.74        407.79        11.04 o
 -14   4  18        978.83        938.84        48.22 o
 -12   4  18        186.32        256.83        16.95 o
 -10   4  18       1062.31       1221.55        45.74 o
  -8   4  18          4.35          6.21         7.73 o
  -6   4  18          9.46         11.67         6.00 o
  -4   4  18        947.12        993.49        20.34 o
  -2   4  18         29.49         29.24         5.56 o
   0   4  18        408.65        401.82        11.29 o
   2   4  18        146.01        132.60        11.78 o
   4   4  18        139.91        138.69         9.25 o
   6   4  18        133.42        154.49         9.75 o
 -15   5  18        102.14        127.24        12.39 o
 -13   5  18        873.35        888.69        59.08 o
 -11   5  18       1751.13       1875.57        33.69 o
  -9   5  18          0.49          5.77         5.70 o
  -7   5  18       2729.85       2901.52        48.52 o
  -5   5  18        352.10        313.74        13.80 o
  -3   5  18        264.68        201.99        12.33 o
  -1   5  18        246.43        282.07        21.92 o
   1   5  18         45.42         78.14        17.15 o
 -23   1  19       1274.53       1392.57        35.73 o
 -21   1  19        527.47        571.60        18.52 o
 -19   1  19        892.38        918.99        20.53 o
 -17   1  19       1420.17       1516.94        34.36 o
 -15   1  19       1455.14       1441.54        29.19 o
 -13   1  19       2276.35       2205.80        43.78 o
 -11   1  19       2323.05       2276.69        31.68 o
  -9   1  19       4670.33       4644.75        49.40 o
  -7   1  19        843.85        889.74        17.34 o
  -5   1  19          0.46         18.00         7.54 o
  -3   1  19       1290.82       1237.60        21.36 o
  -1   1  19       2514.68       2424.74        32.74 o
   1   1  19        141.53        137.79         8.93 o
   3   1  19         14.61         12.62         4.94 o
   5   1  19        331.69        365.52         9.91 o
   7   1  19        477.01        500.60        10.29 o
   9   1  19        148.64        158.97        11.97 o
 -24   2  19         58.91        107.19        11.45 o
 -22   2  19        693.55        791.73        26.68 o
 -20   2  19        175.41        144.47        13.13 o
 -18   2  19        117.30        103.37        24.30 o
 -16   2  19         16.17         -0.95        12.86 o
 -14   2  19         83.29         49.14         8.72 o
 -12   2  19          1.31         -6.89         7.17 o
 -10   2  19         25.69         16.82         7.62 o
  -8   2  19          4.81         -4.30         5.17 o
  -6   2  19       2551.15       2493.00        29.95 o
  -4   2  19         27.83         36.20         5.94 o
  -2   2  19        756.70        738.79        14.69 o
   0   2  19         35.41         25.36         5.81 o
   2   2  19         84.39         89.92         8.73 o
   4   2  19          3.55         10.80         4.98 o
   6   2  19        113.10        125.22         8.17 o
   8   2  19        110.53        118.42         7.93 o
 -21   3  19          7.82         17.85         6.37 o
 -19   3  19        104.76         89.92        10.72 o
 -17   3  19        421.11        441.85        18.49 o
 -15   3  19        141.28        166.82        13.39 o
 -13   3  19        306.29        242.24        24.30 o
 -11   3  19         76.21         61.91         7.83 o
  -9   3  19        470.44        455.26        15.90 o
  -7   3  19       1612.23       1662.22        22.54 o
  -5   3  19        857.21        824.25        17.08 o
  -3   3  19        869.04        862.88        19.62 o
  -1   3  19         46.33         46.44         7.69 o
   1   3  19        294.97        290.65         9.63 o
   3   3  19          1.72          2.51         4.67 o
   5   3  19        326.38        317.00         9.39 o
   7   3  19         81.27         92.27         9.02 o
 -18   4  19        150.92        174.32        19.30 o
 -16   4  19          1.29          0.39         7.09 o
 -14   4  19        910.11        928.73        21.85 o
 -12   4  19         25.74         23.80        14.83 o
 -10   4  19        308.05        322.40        14.97 o
  -8   4  19       2092.05       2029.33        47.17 o
  -6   4  19         64.27         62.41         7.15 o
  -4   4  19       1376.32       1454.84        21.43 o
  -2   4  19          7.55         13.01         5.13 o
   0   4  19       1944.65       2004.22        29.71 o
   2   4  19        466.71        546.45        12.99 o
   4   4  19          5.79         16.11         5.18 o
 -13   5  19         59.39         37.19         6.06 o
 -11   5  19        197.58        214.80        11.44 o
  -9   5  19        585.12        530.11        14.48 o
  -7   5  19        115.55         75.94        10.96 o
  -5   5  19         10.76          4.66         5.95 o
  -3   5  19          4.25          4.76         5.97 o
  -1   5  19        155.05        131.50        11.44 o
 -22   0  20       1752.70       1831.89        36.04 o
 -20   0  20        353.26        340.53        18.58 o
 -18   0  20        326.70        286.46        17.85 o
 -16   0  20       4288.33       3995.97        69.36 o
 -14   0  20        195.99        304.94        25.73 o
 -12   0  20        119.17         95.20        12.82 o
 -10   0  20        401.81        449.00        19.20 o
  -8   0  20       5183.88       5129.64        69.12 o
  -6   0  20       4076.20       4063.89        69.06 o
  -4   0  20         44.52         28.29         8.45 o
  -2   0  20        161.82        154.48        39.55 o
   0   0  20        795.11        800.64        20.01 o
   2   0  20          7.66         11.93         9.34 o
   4   0  20       1342.26       1310.58        27.31 o
   6   0  20       1622.87       1725.28        27.79 o
   8   0  20       1409.62       1503.53        40.02 o
 -23   1  20         15.33         19.60         7.73 o
 -21   1  20         11.44         12.52        15.72 o
 -19   1  20        588.05        511.95        15.41 o
 -17   1  20        329.80        351.84        18.04 o
 -15   1  20          5.18         -9.53        14.29 o
 -13   1  20       1750.07       1642.79        34.11 o
 -11   1  20        496.89        466.27        13.88 o
  -9   1  20        967.31        979.80        16.61 o
  -7   1  20        633.77        641.35        14.99 o
  -5   1  20       1482.68       1499.05        21.47 o
  -3   1  20        860.77        898.70        21.28 o
  -1   1  20        134.46        139.86        11.89 o
   1   1  20       1827.16       1707.21        22.24 o
   3   1  20          6.96          6.55         5.97 o
   5   1  20         23.04         18.98         5.19 o
   7   1  20        145.60        129.75        12.16 o
 -22   2  20       1303.96       1402.61        27.63 o
 -20   2  20        970.54        948.07        31.45 o
 -18   2  20         47.00         45.74        11.44 o
 -16   2  20       1659.61       1629.21        34.70 o
 -14   2  20       5608.85       5470.58        73.88 o
 -12   2  20       1043.56       1048.60        28.20 o
 -10   2  20       8457.18       8459.86        84.01 o
  -8   2  20       5080.91       5044.01        59.06 o
  -6   2  20       2814.43       2777.86        37.98 o
  -4   2  20       2681.26       2755.55        32.11 o
  -2   2  20       1282.48       1361.24        19.81 o
   0   2  20        295.54        296.85         9.71 o
   2   2  20       1074.76       1084.94        16.10 o
   4   2  20       2052.29       2118.97        29.98 o
   6   2  20        739.86        763.25        15.21 o
 -21   3  20        270.05        322.89        21.44 o
 -19   3  20        411.41        429.54        14.48 o
 -17   3  20        233.30        279.51        11.48 o
 -15   3  20          3.76          4.14         7.73 o
 -13   3  20        321.51        319.85        13.62 o
 -11   3  20       1450.06       1442.12        31.52 o
  -9   3  20         14.79         14.81         8.68 o
  -7   3  20         94.86         77.69         6.40 o
  -5   3  20       1099.51       1124.05        18.80 o
  -3   3  20        115.23        130.33        10.60 o
  -1   3  20        391.20        404.53        11.39 o
   1   3  20         89.38         98.97         9.85 o
   3   3  20        569.85        613.92        16.85 o
   5   3  20        425.45        400.23        19.06 o
 -18   4  20          8.89         -7.62        11.44 o
 -16   4  20        233.12        233.00        10.83 o
 -14   4  20        490.29        531.63        14.05 o
 -12   4  20         18.31         18.42         6.19 o
 -10   4  20        698.57        694.06        19.80 o
  -8   4  20        223.99        216.57        25.25 o
  -6   4  20       1465.48       1424.09        38.55 o
  -4   4  20          4.91          1.78         5.11 o
  -2   4  20        297.27        323.40        32.88 o
   0   4  20        760.42        725.92        13.27 o
   2   4  20        112.41        113.91         8.22 o
 -11   5  20        617.51        606.06        27.16 o
  -9   5  20        327.94        331.42        19.06 o
  -7   5  20        558.16        544.29        34.31 o
  -5   5  20       2132.01       2210.42       106.25 o
 -23   1  21        735.06        794.85        73.85 o
 -21   1  21       1077.44       1116.04        41.93 o
 -19   1  21         21.05         44.37        15.85 o
 -17   1  21         71.98        107.31        11.50 o
 -15   1  21       1940.27       1825.22        63.66 o
 -13   1  21        342.19        269.00        17.85 o
 -11   1  21        978.98        904.21        20.66 o
  -9   1  21         11.94         16.07         5.13 o
  -7   1  21         46.03         53.45        11.99 o
  -5   1  21        167.90        189.92        11.26 o
  -3   1  21        153.05        153.13        13.50 o
  -1   1  21       3456.98       3530.45        49.68 o
   1   1  21       1573.10       1674.25        23.94 o
   3   1  21        109.80        128.97         8.49 o
   5   1  21         76.41        129.29        20.13 o
   7   1  21        894.24        807.99        24.78 o
 -22   2  21         16.14         19.60         6.86 o
 -20   2  21        184.06        259.89        13.13 o
 -18   2  21         88.71         59.94        20.01 o
 -16   2  21          0.39         -5.34         7.93 o
 -14   2  21        222.67        228.06        13.95 o
 -12   2  21        301.49        325.48        14.51 o
 -10   2  21        375.75        391.33        15.77 o
  -8   2  21       2078.04       2113.24        26.90 o
  -6   2  21         89.79         73.46         7.31 o
  -4   2  21        105.78        118.38         9.15 o
  -2   2  21         76.80         74.22         9.06 o
   0   2  21         34.74         34.33         5.45 o
   2   2  21        188.81        203.33         9.65 o
   4   2  21        389.13        393.36        10.91 o
   6   2  21         23.77         10.86         9.34 o
 -19   3  21        181.52        192.57        17.63 o
 -17   3  21         74.02         52.02        11.55 o
 -15   3  21        136.71        130.78        13.48 o
 -13   3  21        954.87        966.75        23.55 o
 -11   3  21        160.46        142.33        11.88 o
  -9   3  21         19.25          8.81         6.57 o
  -7   3  21       1421.49       1513.69        18.57 o
  -5   3  21         13.05         15.70         9.48 o
  -3   3  21        295.40        300.87        10.12 o
  -1   3  21        294.17        296.30        11.53 o
   1   3  21        465.74        488.18        11.20 o
   3   3  21        792.31        758.50        14.48 o
 -16   4  21        275.74        229.88        21.44 o
 -14   4  21        601.62        663.18        50.03 o
 -12   4  21        759.97        788.19        18.52 o
 -10   4  21       1320.55       1408.51        27.63 o
  -8   4  21         31.88         32.60         6.37 o
  -6   4  21          3.23         -2.19         5.70 o
  -4   4  21         70.51         59.15         8.36 o
  -2   4  21        710.24        667.02        12.45 o
   0   4  21        190.35        200.94         9.34 o
 -22   0  22       1434.50       1500.67        47.65 o
 -20   0  22        324.99        429.77        23.82 o
 -18   0  22         20.79          3.81        10.48 o
 -16   0  22        891.55        897.24        25.50 o
 -14   0  22         23.48         30.49        20.96 o
 -12   0  22        246.73        239.83        17.63 o
 -10   0  22        113.32        129.37        15.82 o
  -8   0  22       1106.64       1071.95        38.12 o
  -6   0  22       1506.49       1529.77        27.67 o
  -4   0  22       1958.20       1991.42        57.18 o
  -2   0  22        437.06        510.48        20.58 o
   0   0  22        330.96        365.83        46.69 o
   2   0  22        952.52        985.64        24.42 o
   4   0  22         64.53         45.20         8.68 o
 -21   1  22         57.65         67.18        35.26 o
 -19   1  22        668.33        669.85        39.55 o
 -17   1  22          0.47         -6.42         6.42 o
 -15   1  22        103.26         88.63        10.93 o
 -13   1  22          0.76         -6.38         7.12 o
 -11   1  22        687.97        635.11        15.29 o
  -9   1  22        372.10        425.00        13.22 o
  -7   1  22        830.41        806.93        16.67 o
  -5   1  22         18.37         17.13         5.56 o
  -3   1  22        228.85        242.13        10.09 o
  -1   1  22        642.02        634.68        12.72 o
   1   1  22        163.63        161.20         8.63 o
   3   1  22         94.87         87.47         8.80 o
   5   1  22        298.78        297.63        36.69 o
 -22   2  22        168.78        148.66        16.20 o
 -20   2  22       1301.54       1253.26        25.26 o
 -18   2  22        166.71        181.95        15.72 o
 -16   2  22       1317.12       1268.00        66.23 o
 -14   2  22       1597.93       1712.55        35.26 o
 -12   2  22        255.34        263.14        13.49 o
 -10   2  22       3735.45       3746.73        51.03 o
  -8   2  22        783.24        783.90        13.38 o
  -6   2  22        388.31        404.21        11.00 o
  -4   2  22        195.04        197.98        11.21 o
  -2   2  22       2507.55       2560.11        29.13 o
   0   2  22        126.96        134.59        10.42 o
   2   2  22        265.82        307.35         9.61 o
   4   2  22        391.67        336.25        10.37 o
 -19   3  22        326.52        357.45        13.13 o
 -17   3  22        513.43        552.60        14.15 o
 -15   3  22        301.50        303.54        33.35 o
 -13   3  22         11.81         10.98         7.05 o
 -11   3  22         16.12         20.38         7.50 o
  -9   3  22        224.68        241.63        12.60 o
  -7   3  22         36.14         39.86         6.01 o
  -5   3  22         35.60         40.78         5.66 o
  -3   3  22        418.79        439.53        10.71 o
  -1   3  22          0.26          1.51         4.60 o
   1   3  22        268.79        243.86         9.90 o
 -14   4  22        596.69        626.93        23.82 o
 -12   4  22        281.83        299.09        13.51 o
 -10   4  22        629.03        611.92        16.50 o
  -8   4  22        138.30        150.56        16.20 o
  -6   4  22         53.68         67.66        15.25 o
  -4   4  22        420.04        423.47        31.45 o
 -21   1  23        225.86        202.02        18.11 o
 -19   1  23        679.10        709.64        20.54 o
 -17   1  23          4.36         11.04         6.70 o
 -15   1  23        333.31        357.81        13.89 o
 -13   1  23       1855.75       1799.28        29.89 o
 -11   1  23         11.54         12.28         6.02 o
  -9   1  23         22.89         24.38         5.83 o
  -7   1  23       4290.83       4304.36        50.48 o
  -5   1  23        612.30        603.98        13.66 o
  -3   1  23        813.75        813.36        15.11 o
  -1   1  23       2266.15       2391.81        30.49 o
   1   1  23       1286.46       1309.65        19.59 o
   3   1  23         51.79         48.81         9.03 o
 -20   2  23          3.62          4.90         6.86 o
 -18   2  23         31.19          8.58        10.48 o
 -16   2  23        306.39        390.70        29.54 o
 -14   2  23         10.17          9.01         8.00 o
 -12   2  23          4.29          3.89         8.45 o
 -10   2  23       1027.00       1088.35        18.73 o
  -8   2  23        115.86        110.36         8.75 o
  -6   2  23        245.83        276.87        10.37 o
  -4   2  23       1517.65       1508.49        19.55 o
  -2   2  23        134.96        120.99         8.00 o
   0   2  23          1.83          4.27         5.21 o
   2   2  23         14.68          6.00         5.68 o
 -17   3  23        264.49        269.20        12.75 o
 -15   3  23        408.49        421.27        14.82 o
 -13   3  23        613.84        666.49        44.31 o
 -11   3  23       1212.87       1267.93        26.85 o
  -9   3  23         60.91         82.34        10.43 o
  -7   3  23       1895.97       1966.19        56.54 o
  -5   3  23       1321.99       1324.36        17.01 o
  -3   3  23         10.44          9.05         5.36 o
  -1   3  23        500.25        510.28         9.79 o
 -10   4  23          2.90          5.72         7.62 o
  -8   4  23         74.98         62.89         9.53 o
 -20   0  24        742.49        849.91        30.49 o
 -18   0  24        573.54        596.44        25.73 o
 -16   0  24          0.26          2.86         9.53 o
 -14   0  24       1468.56       1493.04        46.69 o
 -12   0  24        999.50       1023.36        27.63 o
 -10   0  24        561.50        562.82        18.87 o
  -8   0  24         17.72         21.55         7.62 o
  -6   0  24       3356.11       3527.87        60.60 o
  -4   0  24        210.73        223.52        13.80 o
  -2   0  24        206.92        245.42        13.13 o
   0   0  24        181.41        217.27        19.06 o
   2   0  24       3437.56       3415.47        55.82 o
 -19   1  24        244.65        310.65        18.11 o
 -17   1  24         61.06         32.61         6.82 o
 -15   1  24         93.02         67.66        13.34 o
 -13   1  24         10.07          1.07         6.30 o
 -11   1  24        849.71        885.88        19.21 o
  -9   1  24        263.98        267.05        10.91 o
  -7   1  24        226.94        198.73        10.63 o
  -5   1  24        205.16        199.97         9.90 o
  -3   1  24        706.19        722.29        12.49 o
  -1   1  24         66.93         63.78         9.33 o
   1   1  24       1171.33       1218.15        19.76 o
 -18   2  24          4.25          9.94         6.86 o
 -16   2  24        815.25        778.88        47.17 o
 -14   2  24        389.30        353.54        20.01 o
 -12   2  24        345.97        329.01        12.82 o
 -10   2  24         85.05         76.09        11.26 o
  -8   2  24        428.71        445.07        11.97 o
  -6   2  24        136.95        137.25         9.80 o
  -4   2  24        164.17        165.02         9.02 o
  -2   2  24         18.48         14.70         4.35 o
   0   2  24         34.84         47.60        10.77 o
 -15   3  24         30.53         34.34         7.73 o
 -13   3  24         21.49         22.31         8.00 o
 -11   3  24        450.49        459.16        16.70 o
  -9   3  24        621.78        616.45        22.87 o
  -7   3  24        545.33        586.91        21.92 o
  -5   3  24        605.08        636.17        25.67 o
  -3   3  24         71.53         76.23        17.15 o
 -19   1  25       1147.13       1093.86        31.45 o
 -17   1  25        252.98        256.34        17.15 o
 -15   1  25        228.35        275.69        12.46 o
 -13   1  25       2794.64       2670.24        43.68 o
 -11   1  25        435.94        455.51        14.19 o
  -9   1  25         89.33        110.77        10.60 o
  -7   1  25       1545.95       1582.32        22.14 o
  -5   1  25        735.87        763.21        13.68 o
  -3   1  25        441.11        465.46        12.78 o
  -1   1  25        145.89        167.22        20.32 o
 -16   2  25       1433.78       1534.02        40.98 o
 -14   2  25        365.74        400.00        14.88 o
 -12   2  25         90.12        110.03        11.35 o
 -10   2  25        296.63        274.03        20.49 o
  -8   2  25        210.60        200.61        16.23 o
  -6   2  25         91.64        136.31        24.04 o
  -4   2  25        389.13        358.77        13.36 o
 -11   3  25       1637.30       1745.57        43.83 o
  -9   3  25         65.94         60.99        14.29 o
 -16   0  26        287.98        225.84        18.11 o
 -14   0  26         53.92         46.69        10.48 o
 -12   0  26         82.54         87.51        12.07 o
 -10   0  26       1189.29       1150.09        34.31 o
  -8   0  26        214.37        178.20        12.13 o
  -6   0  26         23.40         21.62         6.37 o
  -4   0  26       2378.00       2387.17        40.41 o
 -15   1  26         80.59         94.52        22.87 o
 -13   1  26          1.44         -1.49         7.96 o
 -11   1  26         15.08          0.59         7.05 o
  -9   1  26          0.18          6.29         5.22 o
  -7   1  26        424.10        431.53        14.48 o
  -5   1  26          3.27          2.74         4.73 o
 -14   2  26          6.91          2.86         9.53 o
 -12   2  26        486.75        494.21        29.97 o
 -10   2  26       1058.57       1027.89        29.54 o
  -8   2  26          3.69         -2.86         8.58 o
 -11   1  27        183.27        185.85        17.15 o
  -9   1  27         21.95         10.48         9.53 o
                                                
